# Supplementary material for: Dynamic transcriptional response of Saccharomyces cerevisiae cells to copper
Source: Sci Rep. 2020 Oct 28;10:18487. doi: 10.1038/s41598-020-75511-w (PMC7595141; doi:10.1038/s41598-020-75511-w)
Supplement: Supplementary file 1 — Supplementary Information [file 41598_2020_75511_MOESM1_ESM.xlsx]

## Sheet: Information
Dynamic transcriptional response of Saccharomyces cerevisiae cells to copper
Sebnem Oc, Serpil Eraslan, and Betul Kirdar
Table S1	Significantly enriched GO terms and KEGG pathways within the clusters of the reference strain.
Table S2	Significantly enriched GO terms and KEGG pathways within the clusters of the CCC2 deleted strain.
Table S3	Significantly enriched GO terms and KEGG pathways within the WGCNA modules of the reference strain.
Table S4	Significantly enriched GO terms and KEGG pathways within the WGCNA modules of the mutant strain.

## Sheet: Table S1
Table S.1. Significantly enriched GO terms and KEGG pathways within the clusters of the reference strain.
CLUSTER 1
GO Term	FDR	Genes
biological regulation	0.000555669	PCL1, SRB2, SWM1, GIM3, INM1, SUM1, VPS51, SHO1, IMP3, LDH1, TOP3, RGT1, STE12, YPT52, SFP1, ATP22, ORC5, CBF1, BIM1, RGC1, SFG1, RPS9A, CSM3, HAC1, PSK1, FPS1, CUE1, ARP5, RCL1, PEX22, SRO77, MSN4, VMA8, RRN10, VMA13, HTL1, MGS1, NTE1, SPA2, SPT10, AEP2, BUR2, DRS2, SCS3, BUR6, SPP2, IZH3, ASK1, CNB1, YNL040W, TAF7, PAL1, RHO2, PBP2, ARN1, ARN2, ULS1, UBP3, RPT4, ICE2, DCP1, COA6, STE20, MMT1, R…
RNA metabolic process	0.00329612	SRB2, GIM3, SUM1, HRB1, PRP18, IMP3, STE12, MAK16, RGT1, SFP1, ORC5, CBF1, MAK11, RPS7B, SFG1, RPS9A, HAC1, ARP5, RCL1, RFC3, SNU23, MSN4, RRN10, HTL1, PUS2, MGS1, SPT10, EBP2, BUR2, DRS1, BUR6, SPP2, UTP23, DIB1, YNL040W, ABD1, TAF7, FCY1, PRI2, ULS1, NOP15, RPT4, NOP12, DCP1, STE20, DBP2, RPS28B, RTG1, POP3, NUC1, RSF2, YJU2, SMD2, BUD31, SAS10, MLP1, RPS23B, YAP7, PRP5, HST2, SME1, RRT6, RPH1,…
cellular component biogenesis	0.0040171	SRB2, SWM1, GIM3, SAT4, YJU2, PRP18, SMD2, NOG2, RPL12A, SAS10, IMP3, MAK16, KAR2, YPT52, ATP22, ORC5, COX19, SHE10, RPS23B, PRP5, TIF11, CBF1, BIM1, MAK11, RPS7B, EFB1, RPS9A, SME1, COX20, CSM2, VPS4, NOC2, YIH1, MED6, RCL1, SNU66, MSB4, PET122, LTV1, RLF2, KRE9, UTP5, BDP1, ATG13, LSB3, RPI1, RPL38, TPM2, SPA2, TPM1, BCD1, EBP2, IRC15, TCA17, DRS1, DRS2, YPK2, BUR6, TIM21, RPL14B, DAD1, RNA1, A…
nucleic acid metabolic process	0.00805692	SRB2, GIM3, SUM1, HRB1, PRP18, PCD1, IMP3, TOP3, RGT1, STE12, MAK16, SFP1, ORC5, CBF1, MAK11, RPS7B, SFG1, RPS9A, CSM3, HAC1, CSM2, ARP5, RCL1, RFC3, SNU23, MSN4, RRN10, HTL1, PUS2, MGS1, SPT10, EBP2, BUR2, DRS1, BUR6, SPP2, UTP23, DIB1, YNL040W, ABD1, TAF7, FCY1, PBP2, PRI2, ULS1, NOP15, RPT4, NOP12, DCP1, STE20, RPS28B, DBP2, RTG1, POP3, NUC1, RSF2, YJU2, SMD2, BUD31, SAS10, MLP1, RPS23B, YAP7,…
cellular component organization or biogenesis	0.027925	PCL1, SRB2, SWM1, GIM3, SUM1, SKG1, PRP18, VPS51, NOG2, IMP3, TOP3, MAK16, YPT52, ORC5, ATP22, SFP1, SHE10, CBF1, MAK11, RPS7B, BIM1, RPS9A, CSM3, FPS1, CSM2, CUE1, ARP5, SHG1, MCM22, RCL1, RFC3, PEX22, MSN4, PAM16, RLF2, HTL1, SPA2, SPT10, AEP2, EBP2, UBX2, DRS1, BUR2, DRS2, SCS3, DYN1, BUR6, TIM21, TIM22, ASK1, UTP23, CRR1, CNB1, DIB1, TAF7, PAL1, RHO2, PBP2, ULS1, NOP15, RPT4, NOP12, ICE2, COA…
regulation of cellular process	0.027956	PCL1, SRB2, SWM1, GIM3, INM1, SUM1, VPS51, IMP3, SHO1, TOP3, STE12, RGT1, YPT52, SFP1, ATP22, ORC5, CBF1, BIM1, SFG1, RPS9A, CSM3, HAC1, PSK1, ARP5, SRO77, PEX22, MSN4, RRN10, HTL1, MGS1, NTE1, SPA2, SPT10, AEP2, BUR2, BUR6, ASK1, CNB1, YNL040W, TAF7, RHO2, PAL1, ULS1, UBP3, RPT4, MMT1, STE20, RPS28B, RTG1, PTC2, IRA1, RSF2, IRA2, SAT4, SIS2, MLP1, MTC5, AKR1, RPS23B, YAP7, EFB1, HST2, RRT6, RPH1…
nucleobase-containing compound metabolic process	0.0339795	SRB2, GIM3, SUM1, HRB1, PRP18, YEF1, PCD1, COX5B, IMP3, TOP3, RGT1, MAK16, STE12, SFP1, ORC5, CBF1, MAK11, RPS7B, SFG1, RPS9A, CSM3, HAC1, CSM2, ARP5, RCL1, SNU23, RFC3, MSN4, RRN10, HTL1, PUS2, MGS1, SPT10, EBP2, BUR2, DRS1, BUR6, AMD1, SPP2, UTP23, DIB1, YNL040W, ABD1, TAF7, FCY1, PBP2, PRI2, ULS1, NOP15, RPT4, NOP12, DCP1, COA6, STE20, RPS28B, DBP2, RTG1, POP3, IRA1, NUC1, RSF2, IRA2, SIS2, YJ…
ribonucleoprotein complex biogenesis	0.0352369	UTP5, YJU2, PRP18, SMD2, RPL38, NOG2, BCD1, SAS10, RPL12A, EBP2, IMP3, DRS1, DRS2, MAK16, RPL14B, RNA1, RPS23B, PRP5, TIF11, MAK11, RPS7B, UTP23, RPS9A, DIB1, RRP17, SME1, RLP7, NOC2, PWP2, PWP1, RCL1, NOP15, NOP12, STE20, DBP2, RPS28B, POP3, SNU66, FAF1, RLP24, LTV1
regulation of biological process	0.0400787	PCL1, SRB2, SWM1, GIM3, INM1, SUM1, VPS51, IMP3, SHO1, TOP3, STE12, RGT1, YPT52, SFP1, ATP22, ORC5, CBF1, BIM1, RGC1, SFG1, RPS9A, CSM3, HAC1, PSK1, ARP5, SRO77, PEX22, MSN4, RRN10, HTL1, MGS1, NTE1, SPA2, SPT10, AEP2, BUR2, BUR6, ASK1, CNB1, YNL040W, TAF7, PAL1, RHO2, ULS1, UBP3, RPT4, MMT1, STE20, RPS28B, RTG1, PTC2, IRA1, RSF2, IRA2, SAT4, SIS2, MLP1, MTC5, AKR1, RPS23B, YAP7, PRP5, EFB1, HST2…
KEGG Pathway	FDR	Genes
ribosome	0.0337778	RPS9A, RPL36B, MRP20, RLP7, RPL27A, MRPS5, RPL41A, RPL23A, RPL23B, RPL38, RPL12A, RPL43B, RPL14B, RPS28B, RLP24, RPS23B, RPS7B
CLUSTER 2
GO Term	FDR	Genes
macromolecular complex subunit organization	0.00230477	ATP19, BNI1, UBP13, BRR2, PHO23, UBP15, CYC8, RIA1, TEL1, KIP2, SWD1, ARC19, RVB1, PRP6, PRP11, CBT1, MDM12, FMP32, PAA1, SDH5, RPL10, HIR3, NIP1, MDN1, ORC1, MGM1, RAD26, GCN4, GCN5, VPS1, VPS41, MCM2, YCS4, MEC1, AIP1, RAD51, MCM6, TAF10, VMA2, TAF13, NOP1, HOS4, YTA7, NOP2, RPL11B, TAF14, USO1, CTI6, YGR026W, POL2, RBS1, CEP3, SPT2, EXO84, SPT16, SPT6, PRP38, DHH1, PMA1, NSI1, SAR1, NAM7, CIN8…
DNA replication	0.00376087	RNR1, SPT16, MHR1, RAD30, FKH2, CLB6, CLB5, MCM1, MCM2, ECO1, RAD53, MEC1, SAK1, MCM6, RAD51, POB3, RFC1, SGS1, DPB4, CTI6, DPB3, POL2, ORC1, SIN3, RFA3
regulation of cellular component organization	0.00384115	BNI1, PHO23, YCK2, RDI1, SBA1, RAD61, KIP2, ARC19, RTS1, HIR3, GCN4, KEL1, MHR1, CLB5, VPS41, ECO1, YCS4, MCM2, PAN5, AIP1, GYP5, HOS4, YTA7, SGS1, CTI6, ROM2, CEP3, SPT2, SDS23, SPT6, SPT16, CTF19, FIS1, NSI1, ENO2, SAR1, NAM7, GEM1, ECM32, SLG1, HSK3, VTA1, FKH2, RXT2, AIM3, POB3, PIK1, SIR4, RPT1, NAP1, SIN3, DIG2, KSP1
mitochondrial fission	0.00530711	FIS1, NUM1, RPN11, VPS1, SAR1, MGM1
regulation of biological process	0.00554196	RTR1, HKR1, BNI1, UBP13, YCK2, UBP15, SBA1, DCR2, ARC19, SWD1, CDC11, RVB1, MPD2, GET3, KAE1, SDH5, RPN1, CMK1, SRB8, HIR3, ORC1, KEL1, MHR1, VTC2, CLB6, CLB5, VPS41, YCS4, ECO1, MEC1, FRA1, PAN5, AIP1, SIP3, NOP1, YRA1, YTA7, SLM4, CTI6, POL2, CEP3, NAN1, SDS23, DBP1, SPO7, SPT16, CDC33, YAR1, DHH1, GCD6, YLL054C, FIS1, SNF8, SAR1, GEM1, YGR054W, HAP1, YOR302W, KCS1, TAF2, SLG1, SPN1, TAF5, YNR0…
protein complex subunit organization	0.00804864	ATP19, BNI1, UBP13, UBP15, CYC8, KIP2, ARC19, RVB1, CBT1, MDM12, FMP32, SDH5, RPL10, HIR3, MGM1, GCN4, RAD26, VPS1, VPS41, AIP1, VMA2, TAF14, USO1, YGR026W, RBS1, CEP3, SPT2, EXO84, SPT6, SPT16, PMA1, SAR1, NAM7, CIN8, SUP35, ECM32, SPN1, RCF1, HSK3, VTA1, SPC110, AIM3, POB3, INA17, RPN11, RPT1, DPB4, NAP1, YAF9, SWR1
regulation of cellular process	0.00822787	RTR1, HKR1, BNI1, UBP13, YCK2, UBP15, SBA1, DCR2, ARC19, SWD1, CDC11, RVB1, MPD2, GET3, KAE1, SDH5, CMK1, SRB8, HIR3, ORC1, KEL1, MHR1, VTC2, CLB6, CLB5, VPS41, YCS4, ECO1, MEC1, FRA1, PAN5, AIP1, SIP3, NOP1, YRA1, YTA7, SLM4, CTI6, POL2, NAN1, CEP3, SDS23, SPO7, SPT16, CDC33, DHH1, GCD6, YLL054C, FIS1, SNF8, SAR1, GEM1, YGR054W, HAP1, YOR302W, TAF2, KCS1, SLG1, SPN1, TAF5, YNR063W, GAS1, GCN1, A…
DNA-dependent DNA replication	0.0132627	SPT16, MHR1, CLB6, FKH2, CLB5, MCM1, MCM2, RAD53, MEC1, SAK1, MCM6, RAD51, POB3, RFC1, SGS1, DPB4, CTI6, DPB3, POL2, RFA3, SIN3, ORC1
negative regulation of biological process	0.01486	BNI1, MIG2, UBC8, PHO23, CYC8, DCR2, RAD61, KIP2, SWD1, RTS1, SIC1, SRB8, HIR3, ORC1, GCN4, KSS1, OPY2, KEL1, STE50, MCM1, MCM2, YCS4, RAD53, FRA1, AIP1, HOS4, YTA7, MED8, SGS1, CTI6, POL2, ROM2, CEP3, MED1, SPT2, SST2, SPT5, SPO7, SPT6, PTH2, DHH1, CTF19, IGO2, NSI1, SNF8, NAM7, HAP1, PLP2, GCR2, FKH2, RXT2, GAS1, AIM3, SIR4, DPB4, DPB3, VAC7, YAF9, NNT1, SIN3, SEC14, DIG2, KSP1
regulation of organelle organization	0.0158653	SPT2, SDS23, BNI1, SPT6, PHO23, RDI1, SBA1, RAD61, KIP2, ARC19, CTF19, RTS1, FIS1, NSI1, ENO2, SAR1, HIR3, GEM1, KEL1, HSK3, MHR1, FKH2, RXT2, CLB5, VPS41, MCM2, ECO1, YCS4, AIM3, PAN5, AIP1, GYP5, HOS4, YTA7, SIR4, SGS1, NAP1, CTI6, SIN3, CEP3
negative regulation of cellular process	0.0159447	BNI1, MIG2, UBC8, PHO23, CYC8, DCR2, RAD61, KIP2, SWD1, RTS1, SIC1, SRB8, HIR3, ORC1, GCN4, OPY2, KEL1, STE50, MCM1, MCM2, YCS4, RAD53, FRA1, AIP1, HOS4, YTA7, MED8, SGS1, CTI6, POL2, ROM2, CEP3, MED1, SPT2, SST2, SPT5, SPO7, SPT6, PTH2, DHH1, CTF19, IGO2, NSI1, SNF8, NAM7, HAP1, PLP2, GCR2, FKH2, RXT2, GAS1, AIM3, SIR4, DPB4, DPB3, VAC7, YAF9, NNT1, SIN3, SEC14, DIG2, KSP1
macromolecule localization	0.0203244	SEC4, BNI4, SRP14, VAC8, DER1, USE1, MRL1, COX5A, RAD61, MTR2, CDC11, RTS1, GET3, ART5, ATG4, MDM12, SCD5, VPS13, PEP1, THO2, IML3, ARL1, OPY2, VTC2, VPS1, VPS41, STO1, RAD53, GYP5, SIP3, YRA1, SLM4, USO1, YGR026W, NUP49, BFR2, HRI1, MDH2, YME1, NUM1, EXO84, SPT5, SPT6, BET2, SLO1, LAA1, DHH1, EMP24, CTF19, SEC66, PEX17, SNF8, DNF2, FAA4, SAR1, EGD2, NAM7, HAP1, ERV1, SYS1, YPT6, ERP2, SPN1, COS7…
biological regulation	0.021986	RTR1, HKR1, BNI1, UBP13, YCK2, UBP15, SBA1, TEL1, DCR2, ARC19, SWD1, CDC11, RVB1, MPD2, GET3, MDM12, RPN1, KAE1, SDH5, CMK1, SRB8, HIR3, ORC1, KEL1, MHR1, VTC2, CLB6, CLB5, VPS41, YCS4, ECO1, MEC1, FRA1, PAN5, AIP1, VMA2, SIP3, NOP1, YRA1, YTA7, SLM4, CTI6, VMA10, POL2, CEP3, NAN1, NUM1, SDS23, DBP1, SPO7, SPT16, YAR1, CDC33, GCD6, DHH1, YLL054C, FIS1, MDM32, SNF8, SAR1, GEM1, YGR054W, HAP1, YOR3…
negative regulation of organelle organization	0.0226561	BNI1, KEL1, PHO23, FKH2, RXT2, YCS4, MCM2, RAD61, KIP2, AIM3, AIP1, RTS1, CTF19, HOS4, YTA7, NSI1, SIR4, SGS1, CTI6, SIN3, CEP3
positive regulation of cellular biosynthetic process	0.0246918	MIG2, SPT5, SPO7, SPT16, SPT6, PHO23, CYC8, SBA1, SWI4, YLL054C, ARR1, KAE1, SDH5, SRB8, YAP1, LYS14, HAP1, GCN4, THO2, GCN5, TAF2, PLP2, GCR2, MHR1, FKH2, CLB6, RXT2, CLB5, MCM1, GCN1, PAN5, MEC1, HPR1, POB3, SIP3, YTA7, MED8, SIR4, RPT1, NAP1, CTI6, VAC7, SIN3, CEP3, MED1, NAN1
regulation of cellular biosynthetic process	0.0247598	RTR1, UBC8, MIG2, PHO23, CYC8, SBA1, SWI4, SWD1, RVB1, SDH5, KAE1, SRB8, LYS14, HIR3, NIP1, YAP1, ORC1, GCN4, KSS1, GCN5, THO2, MHR1, CLB6, CLB5, MCM1, YCS4, ECO1, PAN5, FRA1, MEC1, TAF10, TAF13, NOP1, SIP3, YTA7, YRA1, TAF14, MED8, CTI6, POL2, MED1, NAN1, CEP3, SPT2, SPT5, SPO7, SPT16, SPT6, CDC33, TRM9, GCD6, DHH1, YLL054C, ARR1, CKA2, SNF8, NSI1, YGR054W, NAM7, HAP1, YOR302W, ECM32, KCS1, TAF2…
cellular component organization or biogenesis	0.025675	ATP19, HKR1, UBP13, BRR2, YCK2, UBP15, RIA1, SBA1, USE1, TEL1, ARC19, GET3, ILM1, RPL10, HIR3, SCD5, KEL1, VTC2, VPS41, ECO1, PAN5, AIP1, CWH43, NOP1, NOP2, YTA7, TAO3, MPP10, CTI6, NOP9, NUP49, POL2, SRL1, RBS1, MDH2, EXO84, SPO7, YAR1, DHH1, RPL17A, SAR1, SYS1, SPN1, MLC1, UTP25, SPC110, GAS1, RPF2, NOP14, TIF4631, RPT1, SIR4, DPB4, LOA1, ROT1, DPB3, DBP9, DIG2, KSP1, NKP2, RDI1, RAD61, MTR2, K…
negative regulation of RNA metabolic process	0.0265035	SPT2, MIG2, SPT5, SPT6, PHO23, CYC8, SWD1, NSI1, SNF8, SRB8, HIR3, NAM7, ORC1, HAP1, GCN4, GCR2, FKH2, RXT2, MCM1, GAS1, YCS4, FRA1, YTA7, MED8, SIR4, CTI6, DPB4, DPB3, VAC7, YAF9, POL2, NNT1, SIN3, MED1, DIG2
cellular localization	0.0283717	SEC4, SRP14, VAC8, BNI1, DER1, COX5A, RAD61, MTR2, KIP2, CDC11, ARC19, RTS1, GET3, ATG4, MDM12, MGM1, VPS13, PEP1, THO2, IML3, ARL1, OPY2, VPS1, VPS41, GYP5, SIP3, YRA1, BUD23, USO1, NOP9, YGR026W, NUP49, HRI1, SMY2, MDH2, YME1, NUM1, EXO84, SPT5, SPT6, AIM21, BET2, YAR1, SLO1, LAA1, EMP24, CTF19, SEC66, MDM32, PEX17, SNF8, DNF2, SAR1, EGD2, GEM1, NAM7, HAP1, ERV1, SYS1, YPT6, ERP2, SPN1, COS7, M…
positive regulation of biosynthetic process	0.0286004	MIG2, SPT5, SPO7, SPT16, SPT6, PHO23, CYC8, SBA1, SWI4, YLL054C, ARR1, KAE1, SDH5, SRB8, YAP1, LYS14, HAP1, GCN4, THO2, GCN5, TAF2, PLP2, GCR2, MHR1, FKH2, CLB6, RXT2, CLB5, MCM1, GCN1, PAN5, MEC1, HPR1, POB3, SIP3, YTA7, MED8, SIR4, RPT1, NAP1, CTI6, VAC7, SIN3, CEP3, MED1, NAN1
negative regulation of transcription, DNA-templated	0.0337166	SPT2, MIG2, SPT5, SPT6, PHO23, CYC8, SWD1, NSI1, SNF8, SRB8, HIR3, NAM7, ORC1, HAP1, GCN4, GCR2, FKH2, RXT2, MCM1, GAS1, YCS4, FRA1, YTA7, MED8, SIR4, CTI6, DPB4, DPB3, YAF9, POL2, NNT1, SIN3, MED1, DIG2
regulation of gene expression	0.0352837	RTR1, MIG2, PHO23, CYC8, SWI4, SWD1, RVB1, CBT1, SDH5, KAE1, SRB8, LYS14, HIR3, NIP1, YAP1, ORC1, GCN4, KSS1, GCN5, THO2, MHR1, MCM1, YCS4, PAN5, FRA1, TAF10, TAF13, NOP1, SIP3, YTA7, YRA1, TAF14, MED8, CTI6, POL2, MED1, NAN1, CEP3, SPT2, SPT5, DBP1, SPT16, SPT6, CDC33, TRM9, GCD6, DHH1, YLL054C, IGO2, ARR1, CKA2, SNF8, NSI1, YGR054W, NAM7, HAP1, YOR302W, ECM32, TAF2, PLP2, SPN1, HCR1, TAF5, GCR2…
positive regulation of macromolecule biosynthetic process	0.0388782	MIG2, SPT5, SPT16, SPT6, PHO23, CYC8, SBA1, SWI4, YLL054C, ARR1, KAE1, SDH5, SRB8, YAP1, LYS14, HAP1, GCN4, THO2, GCN5, TAF2, PLP2, GCR2, MHR1, FKH2, CLB6, RXT2, CLB5, MCM1, GCN1, PAN5, MEC1, HPR1, POB3, SIP3, YTA7, MED8, SIR4, RPT1, NAP1, CTI6, SIN3, CEP3, MED1, NAN1
protein depolymerization	0.0421308	BNI1, UBP13, UBP15, CIN8, KIP2, AIM3, AIP1
cellular component organization	0.045669	ATP19, BNI4, SRP14, HKR1, BNI1, UBP13, BRR2, YCK2, UBP15, USE1, RIA1, SBA1, TEL1, COX5A, ARC19, SWD1, RVB1, ILM1, PRP11, GET3, ATG4, MDM12, KAE1, SDH5, RPL10, HIR3, SCD5, ORC1, RAD26, KEL1, MHR1, VTC2, CLB5, VPS41, YCS4, ECO1, MEC1, PAN5, AIP1, CWH43, VMA2, NOP1, NOP2, YTA7, TAO3, USO1, CTI6, SRL1, POL2, HRI1, ENT2, RBS1, MDH2, CEP3, NUM1, SDS23, MIC19, EXO84, SPO7, SPT16, MRPS12, PRP38, DHH1, FI…
CLUSTER 3
GO Term	FDR	Genes
single-organism process	5.65674e-06	FTR1, YBT1, NEM1, PCL6, OXA1, NSP1, SCP160, DOP1, ECM21, AAC1, ARC18, MCA1, SKN7, ATP3, SSQ1, YUR1, PPQ1, ATP2, NDJ1, PUF4, NPT1, ADE6, SPO73, TOM70, ACS2, UBR1, IMH1, YPR003C, MKS1, NPC2, POL3, GAT1, PYC2, GCD1, PIN4, ARG1, ARG4, DOA4, HAP3, SHM2, SMA2, HIP1, UTP22, RTT103, GAS2, AXL2, CDC24, CDC25, OCT1, NDI1, SSN2, GUS1, COX6, GTS1, FYV8, AUS1, HEM1, GSP1, MTR4, UBC6, UBC7, ERG9, RTN1, SWI1, S…
regulation of primary metabolic process	1.03857e-05	SCH9, RPG1, GSP1, NUP145, PCL6, NEM1, SCP160, DBF4, TUP1, INO80, TFC4, RIM101, SWI1, SKN7, RAD23, IKI3, SNU71, SPT21, PUF4, NDJ1, CDC48, NPT1, ARG80, YAP5, ELP2, YGR122W, CLN2, ELP6, ARP8, ABF1, RAD50, CDC60, CLB3, MKS1, TAF12, MSN2, IOC4, SAS5, NPL6, NOT5, XRN1, SSC1, CEG1, GAT1, DAL81, VAS1, GCD1, DEP1, CLA4, SNF5, FUN30, MSA2, PSE1, BLM10, MSA1, STP1, PRR2, PBI2, DOA4, CAD1, HAP3, NAM8, CHD1, …
regulation of macromolecule metabolic process	1.20802e-05	SCH9, RPG1, GSP1, NUP145, PCL6, SCP160, DBF4, TUP1, INO80, TFC4, RIM101, SWI1, SKN7, RAD23, IKI3, SPT21, SNU71, PUF4, NDJ1, CDC48, NPT1, ARG80, YAP5, ELP2, YGR122W, CLN2, ELP6, ARP8, ABF1, RAD50, CDC60, CLB3, MKS1, TAF12, MSN2, IOC4, SAS5, NPL6, NOT5, XRN1, SSC1, CEG1, GAT1, DAL81, VAS1, GCD1, DEP1, CLA4, SNF5, FUN30, MSA2, PSE1, BLM10, MSA1, STP1, PRR2, PBI2, DOA4, CAD1, HAP3, NAM8, CHD1, SEF1, …
regulation of nucleobase-containing compound metabolic process	1.86753e-05	SCH9, GSP1, NUP145, SCP160, TUP1, INO80, TFC4, RIM101, SWI1, SKN7, RAD23, IKI3, SPT21, SNU71, PUF4, CDC48, NDJ1, NPT1, ARG80, YAP5, ELP2, YGR122W, ELP6, ARP8, ABF1, RAD50, MKS1, MSN2, TAF12, IOC4, SAS5, NOT5, NPL6, XRN1, SSC1, CEG1, GAT1, DAL81, DEP1, CLA4, SNF5, FUN30, MSA2, MSA1, STP1, PRR2, DOA4, CAD1, HAP3, NAM8, CHD1, SEF1, ZWF1, SNF2, REB1, RSP5, MSH6, RTT103, RIX1, NPR2, SOD1, SNF11, SSN2,…
regulation of metabolic process	2.45771e-05	SCH9, RPG1, GSP1, NUP145, PCL6, NEM1, SCP160, DBF4, TUP1, INO80, TFC4, RIM101, SWI1, SKN7, RAD23, IKI3, SNU71, SPT21, PUF4, NDJ1, CDC48, NPT1, ARG80, YAP5, ELP2, YGR122W, CLN2, ELP6, ARP8, ABF1, RAD50, CDC60, CLB3, MKS1, TAF12, MSN2, IOC4, SAS5, NPL6, NOT5, XRN1, SSC1, CEG1, GAT1, DAL81, VAS1, GCD1, DEP1, CLA4, SNF5, FUN30, MSA2, PSE1, BLM10, MSA1, STP1, PRR2, PBI2, DOA4, CAD1, HAP3, NAM8, CHD1, …
single-organism cellular process	2.77773e-05	FTR1, YBT1, NEM1, PCL6, OXA1, NSP1, SCP160, DOP1, AAC1, ARC18, MCA1, SKN7, ATP3, SSQ1, YUR1, PPQ1, ATP2, NDJ1, PUF4, NPT1, ADE6, SPO73, TOM70, ACS2, UBR1, IMH1, YPR003C, MKS1, GAT1, PYC2, GCD1, PIN4, ARG1, ARG4, DOA4, HAP3, SHM2, SMA2, HIP1, RTT103, GAS2, AXL2, CDC24, CDC25, OCT1, NDI1, SSN2, GUS1, COX6, GTS1, FYV8, AUS1, HEM1, GSP1, UBC6, UBC7, ERG9, RTN1, SWI1, SPT21, ZRG17, CLN2, VAM3, RNR2, C…
regulation of cellular process	3.07183e-05	NUP145, PCL6, NEM1, PSY4, SCP160, DBF4, TUP1, INO80, RIM101, ARC18, SKN7, RAD23, PPQ1, IKI3, PUF4, NDJ1, NPT1, YGR122W, ARP8, ARP3, CLB3, MKS1, MSN2, NPL6, XRN1, CEG1, GAT1, GCD1, LST7, DEP1, CLA4, SNF5, PEF1, PSE1, STP1, PRR2, PBI2, DOA4, CAD1, HAP3, SEC23, SNF2, FKS1, REB1, RTT103, MHP1, RHO1, ILS1, BMH2, CDC24, CDC25, NDI1, TIF4632, RSC4, SSN2, ITC1, EAF1, GLN3, NBP2, TFG2, URA2, RTG3, GTS1, T…
regulation of biological process	5.60593e-05	NUP145, PCL6, NEM1, PSY4, SCP160, DBF4, TUP1, INO80, RIM101, ARC18, SKN7, RAD23, PPQ1, IKI3, PUF4, NDJ1, NPT1, YGR122W, ARP8, ARP3, UBR1, CLB3, MKS1, MSN2, NPL6, XRN1, CEG1, GAT1, GCD1, LST7, DEP1, CLA4, SNF5, PEF1, PSE1, STP1, PRR2, PBI2, DOA4, CAD1, HAP3, SEC23, SNF2, FKS1, REB1, RTT103, MHP1, RHO1, ILS1, BMH2, CDC24, CDC25, NDI1, TIF4632, RSC4, SSN2, ITC1, EAF1, GLN3, NBP2, TFG2, URA2, RTG3, G…
biological regulation	5.75992e-05	NUP145, FTR1, PSY4, PCL6, NEM1, SCP160, DBF4, TUP1, INO80, QDR3, RIM101, ARC18, SKN7, RAD23, SSQ1, PPQ1, IKI3, PPZ1, NDJ1, PUF4, NPT1, YGR122W, ARP8, ARP3, UBR1, CLB3, MKS1, MSN2, NPL6, PMR1, XRN1, TRS23, CEG1, GAT1, MNR2, GCD1, LST7, DEP1, FTH1, CLA4, SNF5, PEF1, MDM34, PSE1, STP1, PRR2, PBI2, DOA4, CAD1, HAP3, SEC23, SNF2, FKS1, REB1, RTT103, MHP1, RHO1, ILS1, BMH2, CDC24, CDC25, OCT1, NDI1, FI…
regulation of cellular macromolecule biosynthetic process	0.0001003	SCH9, RPG1, GSP1, NUP145, PCL6, SCP160, TUP1, INO80, TFC4, RIM101, SWI1, SKN7, RAD23, IKI3, SPT21, PUF4, CDC48, NPT1, ARG80, YAP5, ELP2, YGR122W, ELP6, ARP8, ABF1, CDC60, MKS1, MSN2, TAF12, IOC4, SAS5, NPL6, NOT5, XRN1, CEG1, GAT1, DAL81, VAS1, GCD1, DEP1, CLA4, SNF5, FUN30, MSA2, MSA1, STP1, PRR2, DOA4, CAD1, HAP3, CHD1, SEF1, SNF2, ZWF1, REB1, RSP5, MSH6, RTT103, RIX1, RHO1, ILS1, NPR2, SOD1, S…
regulation of nitrogen compound metabolic process	0.000107036	SCH9, RPG1, GSP1, NUP145, SCP160, TUP1, INO80, TFC4, RIM101, SWI1, SKN7, RAD23, IKI3, SPT21, SNU71, PUF4, NDJ1, CDC48, NPT1, ARG80, YAP5, ELP2, YGR122W, ELP6, ARP8, ABF1, RAD50, CDC60, MKS1, MSN2, TAF12, IOC4, SAS5, NPL6, NOT5, XRN1, SSC1, CEG1, GAT1, DAL81, VAS1, GCD1, DEP1, CLA4, SNF5, FUN30, MSA2, MSA1, STP1, PRR2, DOA4, CAD1, HAP3, NAM8, CHD1, SEF1, SNF2, ZWF1, REB1, RSP5, MSH6, RTT103, RIX1,…
transcription, DNA-templated	0.000110444	SCH9, GSP1, NUP145, SCP160, TUP1, INO80, TFC4, RIM101, SWI1, SKN7, RAD23, IKI3, SPT21, PUF4, GRS1, NPT1, ARG80, YAP5, ELP2, YGR122W, ELP6, ARP8, RPA135, ABF1, MKS1, NAB3, MSN2, TAF12, IOC4, SAS5, NOT5, NPL6, XRN1, CEG1, GAT1, RPA190, DAL81, DEP1, CLA4, SNF5, FUN30, MSA2, MSA1, STP1, PRR2, CAD1, HAP3, CHD1, SEF1, ZWF1, SNF2, REB1, RSP5, RTT103, NPR2, SOD1, SNF11, SSN2, RSC4, ITC1, EAF1, GLN3, ACE2…
regulation of macromolecule biosynthetic process	0.0001452	SCH9, RPG1, GSP1, NUP145, PCL6, SCP160, TUP1, INO80, TFC4, RIM101, SWI1, SKN7, RAD23, IKI3, SPT21, PUF4, CDC48, NPT1, ARG80, YAP5, ELP2, YGR122W, ELP6, ARP8, ABF1, CDC60, MKS1, MSN2, TAF12, IOC4, SAS5, NPL6, NOT5, XRN1, CEG1, GAT1, DAL81, VAS1, GCD1, DEP1, CLA4, SNF5, FUN30, MSA2, MSA1, STP1, PRR2, DOA4, CAD1, HAP3, CHD1, SEF1, SNF2, ZWF1, REB1, RSP5, MSH6, RTT103, RIX1, RHO1, ILS1, NPR2, SOD1, S…
regulation of RNA metabolic process	0.000185214	SCH9, GSP1, NUP145, SCP160, TUP1, INO80, TFC4, RIM101, SWI1, SKN7, RAD23, IKI3, SPT21, SNU71, PUF4, NPT1, ARG80, YAP5, ELP2, YGR122W, ELP6, ARP8, ABF1, MKS1, MSN2, TAF12, IOC4, SAS5, NOT5, NPL6, XRN1, CEG1, GAT1, DAL81, DEP1, CLA4, SNF5, FUN30, MSA2, MSA1, STP1, PRR2, CAD1, HAP3, NAM8, CHD1, SEF1, ZWF1, SNF2, REB1, RSP5, RTT103, NPR2, SOD1, SNF11, SSN2, RSC4, EAF1, ITC1, GLN3, ACE2, TFG2, RTG3, G…
regulation of cellular biosynthetic process	0.000259253	SCH9, RPG1, GSP1, NUP145, PCL6, NEM1, SCP160, TUP1, INO80, TFC4, RIM101, SWI1, SKN7, RAD23, IKI3, SPT21, PUF4, CDC48, NPT1, ARG80, YAP5, ELP2, YGR122W, ELP6, ARP8, ABF1, CDC60, MKS1, MSN2, TAF12, IOC4, SAS5, NPL6, NOT5, XRN1, CEG1, GAT1, DAL81, VAS1, GCD1, DEP1, CLA4, SNF5, FUN30, MSA2, MSA1, STP1, PRR2, DOA4, CAD1, HAP3, CHD1, SEF1, SNF2, ZWF1, REB1, RSP5, MSH6, RTT103, RIX1, RHO1, ILS1, NPR2, S…
regulation of transcription, DNA-templated	0.000282726	SCH9, GSP1, NUP145, SCP160, TUP1, INO80, TFC4, RIM101, SWI1, SKN7, RAD23, IKI3, SPT21, PUF4, NPT1, ARG80, YAP5, ELP2, YGR122W, ELP6, ARP8, ABF1, MKS1, MSN2, TAF12, IOC4, SAS5, NOT5, NPL6, XRN1, CEG1, GAT1, DAL81, DEP1, CLA4, SNF5, FUN30, MSA2, MSA1, STP1, PRR2, CAD1, HAP3, CHD1, SEF1, ZWF1, SNF2, REB1, RSP5, RTT103, NPR2, SOD1, SNF11, SSN2, RSC4, EAF1, ITC1, GLN3, ACE2, TFG2, RTG3, GTS1, TAP42
regulation of gene expression	0.000425963	SCH9, RPG1, GSP1, NUP145, SCP160, TUP1, INO80, TFC4, RIM101, SWI1, SKN7, RAD23, IKI3, SPT21, SNU71, PUF4, NPT1, ARG80, YAP5, ELP2, YGR122W, ELP6, ARP8, ABF1, CDC60, MKS1, MSN2, TAF12, IOC4, SAS5, NOT5, NPL6, XRN1, CEG1, GAT1, DAL81, VAS1, GCD1, DEP1, CLA4, SNF5, FUN30, MSA2, MSA1, STP1, PRR2, CAD1, HAP3, NAM8, CHD1, SEF1, ZWF1, SNF2, REB1, RSP5, RTT103, ILS1, NPR2, SOD1, SNF11, FUN12, NFI1, TIF46…
regulation of transcription from RNA polymerase II promoter	0.000945069	SCH9, CEG1, GAT1, TUP1, DAL81, INO80, RIM101, DEP1, CLA4, SWI1, SKN7, SNF5, RAD23, FUN30, STP1, IKI3, PRR2, SPT21, CAD1, HAP3, CHD1, SEF1, ARG80, SNF2, REB1, YAP5, RSP5, ELP2, YGR122W, ELP6, ABF1, SOD1, SNF11, MKS1, SSN2, MSN2, ITC1, GLN3, ACE2, TFG2, NOT5, RTG3, XRN1, GTS1
cellular amino acid metabolic process	0.00146284	GDH1, DAL81, GSH2, VAS1, ARO1, ARO3, ARO4, ARG1, ARG4, GRS1, ADE6, ARG80, IRC7, SHM2, CPA1, ILV5, HIS4, ILS1, SAH1, ASN2, SAM2, CDC60, MES1, THR4, GUS1, URA2, ILV2, ILV1
chromatin remodeling	0.00232646	TUP1, ARP8, ABF1, INO80, SWI1, SNF5, FUN30, BLM10, MSN2, RSC4, ITC1, IOC4, CHD1, NPL6, SNF2
ATP-dependent chromatin remodeling	0.00286458	SNF5, FUN30, BLM10, RSC4, TUP1, INO80, CHD1, NPL6, SNF2, SWI1
aromatic compound biosynthetic process	0.00422236	SCH9, HEM1, GSP1, NUP145, SCP160, TUP1, INO80, TFC4, RIM101, AAC1, SWI1, SKN7, ATP3, RAD23, ATP2, IKI3, SPT21, PUF4, CDC48, GRS1, NPT1, ADE6, ARG80, YAP5, ELP2, YGR122W, RNR2, ELP6, ARP8, RPA135, ABF1, RAD50, NAB3, MKS1, MSN2, TAF12, IOC4, POL3, SAS5, NPL6, NOT5, XRN1, CEG1, GAT1, RPA190, DAL81, ARO1, ARO3, DEP1, ARO4, CLA4, SNF5, FUN30, MSA2, MSA1, STP1, PRR2, CAD1, HAP3, CHD1, SEF1, ZWF1, SNF2,…
transcription from RNA polymerase II promoter	0.00450142	SCH9, CEG1, GAT1, TUP1, DAL81, INO80, RIM101, DEP1, CLA4, SWI1, SKN7, SNF5, RAD23, FUN30, STP1, PRR2, CAD1, HAP3, CHD1, ARG80, SNF2, REB1, YAP5, RSP5, YGR122W, ABF1, SOD1, SNF11, MKS1, NAB3, MSN2, TAF12, SSN2, RSC4, ITC1, GLN3, ACE2, TFG2, NOT5, NPL6, RTG3, XRN1, GTS1
organic cyclic compound biosynthetic process	0.00613766	SCH9, HEM1, GSP1, NUP145, SCP160, TUP1, ERG9, INO80, TFC4, RIM101, AAC1, SWI1, SKN7, ATP3, RAD23, ATP2, IKI3, SPT21, PUF4, CDC48, GRS1, NPT1, ADE6, ARG80, CPA1, YAP5, ELP2, YGR122W, RNR2, ELP6, ARP8, RPA135, ABF1, RAD50, NAB3, MKS1, MSN2, TAF12, IOC4, POL3, SAS5, NPL6, NOT5, XRN1, CEG1, GAT1, RPA190, DAL81, ARO1, ARO3, DEP1, ARO4, CLA4, SNF5, FUN30, MSA2, MSA1, STP1, PRR2, CAD1, HAP3, CHD1, SEF1,…
regulation of intracellular transport	0.0066208	PEF1, NUP145, CRM1, ALY1, SEC23, FUS3, CLA4, RSP5
endocytosis	0.00831868	COS10, SLA1, SLA2, RHO1, ECM21, LSB5, FTH1, SNX41, CHC1, DOA4, DSC3, ALY1, GTS1, ENT1, FKS1, SYP1, RSP5
protein import into nucleus	0.00833631	GSP1, NUP145, PSE1, BLM10, NSP1, SRP1, NUP159, NUP188, RTG3, KAP123, NUP157, CLA4
positive regulation of biological process	0.0093919	SCH9, NUP145, NEM1, DBF4, INO80, RIM101, ARC18, SWI1, CDC48, NDJ1, PUF4, ARG80, YAP5, ABF1, ARP3, CLB3, MSN2, ALY1, NOT5, XRN1, SSC1, CEG1, GAT1, LSB1, DAL81, LST7, DEP1, CLA4, SNF5, BLM10, STP1, CAD1, NAM8, HAP3, SNF2, FKS1, RSP5, PRE1, RHO1, NPR2, SOD1, SNF11, CDC25, NFI1, NDI1, SSN2, GLN3, ACE2, TFG2, RTG3, FUS3, GTS1, TAP42
nucleobase-containing compound biosynthetic process	0.00957847	SCH9, GSP1, NUP145, SCP160, TUP1, INO80, TFC4, RIM101, SWI1, SKN7, ATP3, RAD23, ATP2, IKI3, SPT21, PUF4, CDC48, GRS1, NPT1, ADE6, ARG80, YAP5, ELP2, YGR122W, RNR2, ELP6, ARP8, RPA135, ABF1, RAD50, NAB3, MKS1, MSN2, TAF12, IOC4, POL3, SAS5, NOT5, NPL6, XRN1, CEG1, GAT1, RPA190, DAL81, DEP1, CLA4, SNF5, FUN30, MSA2, MSA1, STP1, PRR2, CAD1, HAP3, CHD1, SEF1, ZWF1, SNF2, REB1, RSP5, RTT103, NPR2, SOD…
carboxylic acid metabolic process	0.00985337	GDH1, PFK2, DAL81, PFK1, GSH2, PYC2, VAS1, PDX1, ARO1, ARO3, ARO4, YDR248C, ARG1, ARG4, GRS1, ADE6, ARG80, IRC7, SHM2, CPA1, ILV5, RSP5, ECI1, HIS4, ILS1, SAH1, ASN2, ACS2, SAM2, CDC60, FAS1, MES1, THR4, GUS1, URA2, ILV2, ILV1, PDH1
oxoacid metabolic process	0.0103774	GDH1, PFK2, DAL81, PFK1, GSH2, PYC2, VAS1, ARO1, PDX1, ARO3, ARO4, YDR248C, ARG1, ARG4, GRS1, ADE6, ARG80, IRC7, SHM2, CPA1, ILV5, RSP5, ECI1, HIS4, ILS1, SAH1, ASN2, ACS2, SAM2, CDC60, FAS1, MES1, THR4, GLN3, GUS1, URA2, ILV2, ILV1, PDH1
protein localization to nucleus	0.0109076	GSP1, NUP145, NSP1, NUP159, NUP188, KAP123, NUP157, CLA4, PSE1, BLM10, SRP1, CDC48, RTG3
heterocycle biosynthetic process	0.0124578	SCH9, HEM1, GSP1, NUP145, SCP160, TUP1, INO80, TFC4, RIM101, AAC1, SWI1, SKN7, ATP3, RAD23, ATP2, IKI3, SPT21, PUF4, CDC48, GRS1, NPT1, ADE6, ARG80, CPA1, YAP5, ELP2, YGR122W, RNR2, ELP6, ARP8, RPA135, ABF1, RAD50, NAB3, MKS1, MSN2, TAF12, IOC4, POL3, SAS5, NPL6, NOT5, XRN1, CEG1, GAT1, RPA190, DAL81, DEP1, CLA4, SNF5, FUN30, MSA2, MSA1, STP1, PRR2, CAD1, HAP3, CHD1, SEF1, SNF2, ZWF1, REB1, RSP5,…
cell communication	0.012472	SCH9, GSP1, SEC7, SCP160, YJU3, GAT1, TUP1, DAL81, GCD1, LST7, CLA4, SWI1, SKN7, SNF5, PPQ1, WSC2, PRR2, HAP3, ZWF1, SNF2, CLN2, RHO1, GEA1, BMH2, NPR2, SFK1, LTE1, CDC60, CDC24, CDC25, MID2, MKS1, SSN2, MSN2, GLN3, NBP2, CBK1, FUS3, RTG3, BUD5, BOI2, TAP42
regulation of cellular localization	0.0158174	PEF1, NUP145, CRM1, RHO1, CDC48, ALY1, SEC23, FUS3, CLA4, RSP5
negative regulation of cellular process	0.0180162	GSP1, NUP145, NEM1, PSY4, SCP160, DBF4, TUP1, LSB1, INO80, GCD1, RIM101, DEP1, CLA4, RAD23, FUN30, PPQ1, PRR2, SPT21, PBI2, PUF4, CDC48, NPT1, CHD1, ZWF1, YAP5, MSH6, YGR122W, RTT103, MHP1, ABF1, BMH2, NPR2, SOD1, LTE1, RAD50, NFI1, MKS1, ABP1, SSN2, ITC1, NBP2, SAS5, ACE2, URA2, FUS3, NOT5, GTS1, TAP42
organelle localization	0.0197285	SEC3, GSP1, NUP145, RIX7, RIX1, NSP1, SCP160, NUP159, ABF2, ARP3, ARC18, NFI1, MDM34, PEF1, CLU1, CRM1, NDJ1, SEC23, RSP5
NLS-bearing protein import into nucleus	0.0210564	NUP145, PSE1, NSP1, SRP1, NUP159, KAP123
chromatin organization	0.0213801	TTI1, GSP1, NUP145, SCP160, TUP1, UBC7, INO80, DEP1, SWI1, SNF5, FUN30, BLM10, SPT21, CDC48, PUF4, CHD1, NPT1, SNF2, YAP5, RSP5, ARP8, ABF1, ACS2, MSN2, TAF12, RSC4, EAF1, ITC1, IOC4, SAS5, APC9, NPL6
positive regulation of cellular process	0.028681	SCH9, NUP145, NEM1, DBF4, INO80, RIM101, ARC18, SWI1, CDC48, NDJ1, PUF4, ARG80, YAP5, ABF1, ARP3, CLB3, MSN2, ALY1, NOT5, XRN1, SSC1, CEG1, GAT1, LSB1, DAL81, LST7, DEP1, SNF5, STP1, BLM10, CAD1, NAM8, HAP3, SNF2, FKS1, RSP5, PRE1, RHO1, NPR2, SOD1, SNF11, CDC25, NDI1, SSN2, GLN3, ACE2, TFG2, RTG3, GTS1, TAP42
positive regulation of RNA metabolic process	0.0335913	SCH9, NUP145, CEG1, GAT1, DAL81, INO80, RIM101, DEP1, SWI1, SNF5, STP1, CAD1, PUF4, NAM8, HAP3, ARG80, SNF2, YAP5, RSP5, ABF1, SOD1, SNF11, SSN2, MSN2, GLN3, ACE2, TFG2, NOT5, RTG3, XRN1, GTS1, TAP42
localization	0.0399134	NUP145, YBT1, FTR1, NSP1, OXA1, SCP160, TUP1, DOP1, ECM21, QDR3, AAC1, ARC18, ATP3, SSQ1, SNX41, ATP2, IKI3, PPZ1, PUF4, NDJ1, TOM70, FLC3, ARP3, UBR1, IMH1, YPR003C, NPC2, CHC1, PMR1, ENT1, TRS23, CHS6, COS10, MNR2, FTH1, CLA4, MDM34, PEF1, PSE1, PBI2, DOA4, SEC22, SEC23, COR1, FKS1, HIP1, UTP22, RHO1, ATG3, CDC24, OCT1, FIT1, COX6, RTG3, GTS1, AUS1, SCH9, SEC3, GSP1, MTR4, SEC7, NUP188, CRM1, C…
nitrogen cycle metabolic process	0.0399643	ARG1, GLN3, DAL81, URA2, CPA1
cellular component organization or biogenesis	0.0420016	TTI1, NUP145, NEM1, NSP1, OXA1, SCP160, DOP1, TUP1, DBF4, ECM21, MRD1, INO80, QDR3, RIM101, AAC1, ARC18, BNI5, SKN7, YUR1, SSQ1, ATP2, SNX41, NDJ1, PUF4, GRS1, NPT1, SPO73, SCM4, PMS1, PST1, TOM70, RRP5, ARP8, RPA135, FLC3, ACS2, ARP3, IMH1, KRE33, CLB3, MKS1, MSN2, ECM14, NPL6, XRN1, ENT1, TRS23, CHS6, DEP1, CLA4, SNF5, PEF1, MDM34, PSE1, ARG4, PBI2, DOA4, SEC22, DIP2, SEC23, SMA2, SNF2, FKS1, U…
positive regulation of transcription, DNA-templated	0.0423236	SCH9, NUP145, CEG1, GAT1, DAL81, INO80, RIM101, DEP1, SWI1, SNF5, STP1, CAD1, PUF4, HAP3, ARG80, SNF2, YAP5, RSP5, ABF1, SOD1, SNF11, SSN2, MSN2, GLN3, ACE2, TFG2, NOT5, RTG3, XRN1, GTS1, TAP42
positive regulation of transcription from RNA polymerase II promoter	0.0431843	SCH9, CEG1, GAT1, DAL81, INO80, RIM101, DEP1, SWI1, SNF5, STP1, CAD1, HAP3, ARG80, SNF2, YAP5, RSP5, ABF1, SOD1, SNF11, SSN2, MSN2, GLN3, ACE2, TFG2, NOT5, RTG3, GTS1, XRN1
cellular component organization	0.0465061	TTI1, NUP145, NEM1, OXA1, SCP160, DOP1, DBF4, TUP1, ECM21, MRD1, INO80, QDR3, RIM101, AAC1, ARC18, BNI5, SKN7, SSQ1, ATP2, SNX41, NDJ1, PUF4, GRS1, NPT1, SPO73, SCM4, PMS1, PST1, TOM70, RRP5, ARP8, ACS2, ARP3, IMH1, CLB3, MKS1, MSN2, ECM14, NPL6, XRN1, ENT1, TRS23, DEP1, CLA4, SNF5, PEF1, MDM34, PSE1, ARG4, PBI2, DOA4, SEC22, SEC23, SMA2, SNF2, FKS1, MHP1, RHO1, BMH2, GAS2, ATG3, CDC24, CDC25, OC…
KEGG Pathway	FDR	Genes
biosynthesis of amino acids	0.0124454	HIS4, PFK2, PYC2, PFK1, ARO1, ARO3, SAM2, ARO4, ARG1, ARG4, THR4, IRC7, SHM2, ILV2, ILV5, ILV1
CLUSTER 4
GO Term	FDR	Genes
single-organism metabolic process	9.63896e-13	BNA7, PXA1, PHO8, RFT1, OAF1, ECM22, PCL8, PCL7, UBP14, OYE2, EPT1, GLT1, LCB4, STE11, LCB5, GAB1, STR3, MNL1, KGD2, ACS1, VTC4, VTC3, PBN1, DPS1, SHP1, GAC1, HVG1, GSM1, PGM1, MET28, BNA3, DUG3, ACP1, SNO1, ARG2, AUR1, GPD2, PUT3, GRX4, GAS4, GAS3, YMR085W, PKP2, MCT1, TIM18, CTR86, COX10, PIP2, GUA1, YIG1, RGI1, FRE4, MXR1, HBN1, ARE1, SPS100, TRP5, ACO2, ACO1, RNR3, TRS65, RNR4, ADO1, NUS1, YA…
single-organism biosynthetic process	3.49145e-09	LEU1, BNA7, RFT1, LEU3, ECM22, PCL8, PCL7, UBP14, LEU9, EPT1, LEU4, GLT1, LYS4, SRV2, LYS2, GAB1, STR3, PCT1, NUP2, ACS1, VTC4, VTC3, PBN1, THR1, PRS4, GAC1, GSM1, PGM1, MET28, BNA3, ADK1, BCH2, ACP1, CHS2, HSP31, MET1, SNO1, LSC1, ARG2, MET8, SNF1, AUR1, URA8, PDE1, GAS4, GAS3, ERT1, YMR085W, URA1, MCT1, CTR86, COX10, RMD5, ALG8, GUA1, YIG1, MVD1, TRP5, ACO2, RNR3, RNR4, TRS65, ADO1, COQ9, PDC6,…
organic acid metabolic process	6.0313e-09	LEU1, BNA7, PXA1, LEU3, PIP2, OAF1, DED81, LEU9, LEU4, GUA1, GLT1, NDE1, LYS4, LYS2, STR3, SDH3, FRS1, SPS100, MSK1, TRP5, ACO2, KGD2, ACO1, ACS1, VTC4, VTC3, PDC6, PDC5, DPS1, THR1, MET28, PRO2, BNA3, PHO90, GDH2, MET16, YDR341C, YLL058W, ADH5, SHH3, DUG3, ACP1, HSP31, MET1, SNO1, ADH2, ADH1, LSC1, ARG2, FAT1, ERG10, ADH3, BDS1, MET8, CAR2, MET22, EHD3, ILV3, FOL1, PUT3, URA8, CYB2, GFA1, SER33,…
small molecule metabolic process	1.85686e-08	LEU1, BNA7, PXA1, PHO8, LEU3, OAF1, ECM22, PCL8, PCL7, UBP14, DED81, LEU9, LEU4, GLT1, LYS4, SRV2, LYS2, STR3, SDH3, FRS1, KGD2, NUP2, ACS1, VTC4, VTC3, DPS1, THR1, PRS4, GSM1, PGM1, GRR1, MET28, FBP26, BNA3, ADK1, DUG3, ACP1, HSP31, MET1, SNO1, LSC1, ARG2, BDS1, MET8, NQM1, SNF1, GPD2, PUT3, URA8, PDE1, ERT1, GLN4, PKP2, CHA4, URA1, MCT1, WAR1, TIM18, CTR86, PIP2, CYC1, CYC7, RMD5, GUA1, YIG1, N…
single-organism process	2.19693e-08	PXA1, BRR6, BNA7, RFT1, PHO8, OAF1, PCL8, ECM22, VPS54, OYE2, UBP14, PCL7, YOL162W, EPT1, GLT1, SPC105, STE11, LCB4, LCB5, MNL1, GAB1, STR3, NNK1, HIR2, LEM3, AFR1, CTH1, KGD2, MET32, ACS1, VTC4, VTC3, RKR1, PBN1, BEM4, FAR11, SEO1, DPS1, SSP2, UME1, SHP1, NUP42, GAC1, HVG1, GSM1, ACT1, PGM1, PCL9, MET28, BNA3, BTN2, ZAP1, VBA1, RTP1, WHI4, VBA2, MOB1, DUG3, GAT4, UBA4, ACP1, OPT2, SNO1, ARG2, CD…
cellular amino acid metabolic process	2.91491e-08	LEU1, LEU3, DED81, LEU9, GUA1, LEU4, GLT1, LYS4, LYS2, STR3, FRS1, SPS100, MSK1, TRP5, KGD2, ACO2, PDC6, PDC5, DPS1, THR1, MET28, PRO2, GDH2, MET16, YDR341C, ADH5, YLL058W, DUG3, MET1, SNO1, ADH2, ADH1, ARG2, ADH3, MET8, EHD3, MET22, CAR2, ILV3, URA8, PUT3, GFA1, SER33, GLN4, CHA4, MHT1, MET10, HOM6, MET14, CTR86
oxoacid metabolic process	2.744e-07	LEU1, PXA1, LEU3, PIP2, OAF1, DED81, LEU9, LEU4, GUA1, GLT1, NDE1, LYS4, LYS2, STR3, FRS1, SPS100, MSK1, TRP5, ACO2, KGD2, ACS1, VTC4, VTC3, PDC6, PDC5, DPS1, THR1, MET28, PRO2, BNA3, PHO90, GDH2, MET16, YDR341C, YLL058W, ADH5, DUG3, ACP1, HSP31, MET1, ADH2, SNO1, ADH1, LSC1, ARG2, FAT1, ERG10, ADH3, BDS1, MET8, CAR2, MET22, EHD3, ILV3, PUT3, URA8, CYB2, GFA1, SER33, PCS60, GLN4, CHA4, MHT1, MCT1…
single-organism cellular process	2.06275e-06	PXA1, BRR6, BNA7, RFT1, PHO8, OAF1, PCL8, ECM22, VPS54, OYE2, PCL7, YOL162W, EPT1, GLT1, SPC105, STE11, LCB4, LCB5, MNL1, GAB1, STR3, NNK1, HIR2, LEM3, AFR1, CTH1, KGD2, MET32, ACS1, VTC4, VTC3, RKR1, PBN1, BEM4, FAR11, SEO1, DPS1, SSP2, UME1, SHP1, GAC1, HVG1, GSM1, ACT1, PGM1, PCL9, MET28, BNA3, ZAP1, VBA1, WHI4, VBA2, MOB1, DUG3, GAT4, UBA4, ACP1, OPT2, SNO1, ARG2, CDC123, SSO1, MPS1, AUR1, PU…
small molecule biosynthetic process	8.96611e-06	LEU1, LEU3, ECM22, UBP14, LEU9, RMD5, LEU4, YIG1, GLT1, LYS4, LYS2, STR3, TRP5, ACO2, NUP2, COQ9, PDC6, PDC5, THR1, COQ3, YAH1, NUS1, GSM1, MET28, PRO2, BNA3, MET16, INO1, YLL058W, ADH5, ACP1, HSP31, MET1, ADH2, SNO1, ADH1, ERG12, ARG2, FAT1, ERG10, ADH3, MET8, SNF1, CAR2, MET22, ILV3, FOL1, ERT1, SER33, MHT1, MCT1, MET10, PGK1, HOM6, MET14, CTR86
carboxylic acid metabolic process	9.02447e-06	LEU1, PXA1, LEU3, PIP2, OAF1, DED81, LEU9, LEU4, GUA1, GLT1, NDE1, LYS4, LYS2, STR3, FRS1, SPS100, MSK1, TRP5, ACO2, KGD2, ACS1, PDC6, PDC5, DPS1, THR1, MET28, PRO2, BNA3, GDH2, MET16, YDR341C, YLL058W, ADH5, DUG3, ACP1, HSP31, MET1, ADH2, SNO1, ADH1, LSC1, ARG2, FAT1, ERG10, ADH3, MET8, CAR2, MET22, EHD3, ILV3, PUT3, URA8, CYB2, GFA1, SER33, PCS60, GLN4, CHA4, MHT1, MCT1, MET10, PGK1, HOM6, MET1…
oxidation-reduction process	1.55167e-05	PXA1, PIP2, OAF1, PCL8, YML131W, PCL7, CYC1, OYE2, CYC7, GLT1, NDE1, RGI1, FRE4, LYS2, RMD9, MXR1, HBN1, SDH3, MTO1, ACO2, KGD2, ACO1, RNR3, RNR4, ACS1, PDC5, SHP1, YAH1, GAC1, CTT1, PGM1, UGP1, PRO2, TRR1, GDH2, MET16, ADH5, SHH3, ADH6, ACP1, SRX1, MET1, ADH2, ADH1, LSC1, FMO1, TDA3, ERG10, ADH3, MET8, EHD3, GPD2, GRX4, CYB2, HEM13, AIM17, CBP1, SER33, GTO1, SLS1, YCR102C, URA1, MET10, ISF1, TIM…
alpha-amino acid metabolic process	3.94073e-05	GDH2, BNA7, MET16, YLL058W, DUG3, GUA1, GLT1, MET1, SNO1, LYS4, ARG2, LYS2, STR3, MET8, SPS100, MET22, CAR2, ILV3, PUT3, URA8, TRP5, ACO2, KGD2, GFA1, PDC6, PDC5, SER33, THR1, MHT1, MET10, MET28, PRO2, HOM6, BNA3, MET14, CTR86
cellular amino acid biosynthetic process	9.32423e-05	LEU1, MET16, LEU3, YLL058W, LEU9, LEU4, GLT1, MET1, LYS4, ARG2, LYS2, STR3, MET8, MET22, CAR2, ILV3, TRP5, ACO2, SER33, THR1, MHT1, MET10, MET28, HOM6, PRO2, CTR86, MET14
phosphorus metabolic process	0.000192565	DBF2, BNA7, PHO8, PCL8, PCL7, ALK2, EPT1, SRV2, LCB4, STE11, LCB5, GAB1, NNK1, SDH3, PCT1, NUP2, ISR1, VTC4, VTC3, PBN1, THR1, SSP2, PRS4, GSM1, PGM1, PCL9, FBP26, ADK1, TPD3, MOB1, PTK1, SNO1, LSC1, PRR1, MAK32, NQM1, MPS1, SNF1, AUR1, GPD2, URA8, PDE1, YMR085W, PKP2, URA1, TIM18, CYC1, CYC7, IME2, GUA1, NDE1, SCY1, MVD1, SSK1, GAL83, RNR3, RNR4, CDC5, ADO1, PDC5, DUN1, FMP48, URC2, PHO90, ATG11…
aspartate family amino acid biosynthetic process	0.00102901	MET16, ACO2, YLL058W, THR1, MET1, LYS4, LYS2, STR3, MET8, MHT1, MET10, MET28, HOM6, MET22, CTR86, MET14
phosphate-containing compound metabolic process	0.00103829	DBF2, BNA7, PHO8, PCL8, PCL7, CYC1, CYC7, IME2, ALK2, EPT1, GUA1, SCY1, NDE1, STE11, SRV2, LCB4, LCB5, GAB1, NNK1, SDH3, MVD1, PCT1, SSK1, GAL83, RNR3, NUP2, RNR4, CDC5, ISR1, ADO1, VTC4, PBN1, DUN1, PDC5, THR1, SSP2, FMP48, PRS4, URC2, GSM1, PGM1, PCL9, FBP26, ADK1, TPD3, ATG11, MOB1, INO1, ADH5, SHH3, LSB6, KIN4, IGO1, PTK1, IPP1, ADH2, ADH1, LSC1, YPK1, ERG12, PRR1, ADH3, VPS30, INP52, MAK32, …
sulfur compound metabolic process	0.00169361	MET16, KGD2, MET32, SKP2, YLL058W, ACS1, DUG3, DUG1, GTO1, MET1, SNO1, YAH1, LSC1, ERG12, STR3, BDS1, SDH6, MET8, MHT1, PET18, MVD1, MET10, MET28, MET22, MET14
branched-chain amino acid metabolic process	0.0017605	THR1, LEU1, LEU3, LEU9, LEU4, PDC6, PDC5, HOM6, EHD3, ILV3
glucose metabolic process	0.00192917	NUP2, PCL8, PCL7, UBP14, ADH5, YNR071C, RMD5, PDC5, ERT1, NDE1, ADH1, PKP2, GSM1, PGM1, GRR1, SNF1, PGK1, FBP26
alpha-amino acid biosynthetic process	0.00315385	MET16, TRP5, ACO2, YLL058W, GLT1, SER33, THR1, MET1, LYS4, ARG2, LYS2, STR3, MET8, MHT1, MET10, MET28, HOM6, PRO2, CAR2, MET22, CTR86, ILV3, MET14
organic acid catabolic process	0.00342754	BNA7, PUT3, GDH2, PXA1, KGD2, PIP2, OAF1, ADH5, PDC6, PDC5, PCS60, ADH2, ADH1, ERG10, ADH3, CHA4, WAR1, SPS100, EHD3, CAR2, BNA3
lipid modification	0.00433901	PXA1, SAY1, OAF1, PIP2, LSB6, LCB4, LCB5, ERG10, TEP1, INP52, VPS34, EHD3, MET22
carboxylic acid biosynthetic process	0.00475252	LEU1, MET16, LEU3, YLL058W, LEU9, LEU4, ACP1, GLT1, HSP31, MET1, LYS4, ARG2, LYS2, FAT1, STR3, MET8, MET22, CAR2, ILV3, TRP5, ACO2, SER33, THR1, MHT1, MCT1, MET10, MET28, PRO2, HOM6, BNA3, MET14, CTR86
organic acid biosynthetic process	0.00530843	LEU1, MET16, LEU3, YLL058W, LEU9, LEU4, ACP1, GLT1, HSP31, MET1, LYS4, ARG2, LYS2, FAT1, STR3, MET8, MET22, CAR2, ILV3, FOL1, TRP5, ACO2, SER33, THR1, MHT1, MCT1, MET10, MET28, PRO2, HOM6, BNA3, MET14, CTR86
lipid metabolic process	0.00671709	PXA1, RFT1, MPO1, PIP2, OAF1, ECM22, INO1, LSB6, EPT1, ALG8, ACP1, DIE2, ERG12, YPK1, LCB4, LCB5, FAT1, ERG10, VPS30, GAB1, YPC1, EGH1, INP52, MVD1, ARE1, VPS34, PCT1, AUR1, MET22, EHD3, IRS4, URA8, YJR098C, SAY1, GEP4, CSG2, GPI13, PBN1, CLD1, SFH5, YFT2, NUS1, LPX1, OPI10, TEP1, MCT1, PHO81
aspartate family amino acid metabolic process	0.0069299	MET16, KGD2, ACO2, YLL058W, THR1, MET1, LYS4, LYS2, STR3, MET8, MHT1, MET10, MET28, HOM6, SPS100, MET22, CTR86, MET14
methionine biosynthetic process	0.00754709	THR1, MET16, MET1, STR3, YLL058W, MET8, MHT1, MET10, MET28, HOM6, MET22, MET14
phosphorylation	0.00974184	DBF2, PCL8, CYC1, PCL7, CYC7, IME2, ALK2, SCY1, STE11, LCB4, LCB5, NNK1, SDH3, SSK1, GAL83, NUP2, CDC5, ISR1, ADO1, VTC4, DUN1, THR1, FMP48, SSP2, PRS4, GSM1, PCL9, ADK1, ATG11, MOB1, SHH3, LSB6, KIN4, PTK1, ERG12, YPK1, PRR1, MAK32, VPS34, SNF1, MPS1, MET22, FOL1, PDE1, TFB1, PKP2, SKM1, PKC1, PHO81, PGK1, TIM18, HOM6, MET14
organonitrogen compound catabolic process	0.0107507	BNA7, PUT3, GDH2, MPO1, KGD2, PDE1, ADH5, DUG3, PDC6, PDC5, DUG1, ADH2, ADH1, URC2, ADH3, YPC1, CHA4, WAR1, SPS100, EHD3, CAR2, BNA3
NADH oxidation	0.0115849	GPD2, NDE1, ADH2, ADH1, ADH3, ADH5
anion transport	0.0150554	LST4, PUT4, ADY2, PHO90, PXA1, AVT3, BTN2, YCT1, MUP3, VBA1, VBA2, SAM3, SEO1, MMP1, FEX2, JEN1, FEX1, AGC1, THI73, FAT1, PHO87, PHO84
cellular lipid metabolic process	0.0150785	PXA1, RFT1, MPO1, PIP2, OAF1, ECM22, INO1, LSB6, EPT1, ALG8, ACP1, DIE2, ERG12, YPK1, LCB4, LCB5, FAT1, ERG10, VPS30, GAB1, YPC1, MVD1, ARE1, INP52, VPS34, PCT1, AUR1, MET22, EHD3, URA8, GEP4, SAY1, CSG2, GPI13, PBN1, CLD1, SFH5, YFT2, NUS1, LPX1, OPI10, TEP1, MCT1
carboxylic acid catabolic process	0.0158852	PUT3, GDH2, PXA1, KGD2, PIP2, OAF1, ADH5, PDC6, PDC5, PCS60, ADH2, ADH1, ADH3, ERG10, CHA4, SPS100, EHD3, CAR2
organophosphate metabolic process	0.0165147	BNA7, PHO8, CYC1, CYC7, EPT1, GUA1, NDE1, SRV2, GAB1, MVD1, SDH3, PCT1, RNR3, RNR4, ADO1, PBN1, PDC5, PRS4, URC2, GSM1, PGM1, FBP26, ADK1, INO1, ADH5, SHH3, LSB6, ADH2, ADH1, LSC1, ERG12, YPK1, VPS30, ADH3, NQM1, INP52, VPS34, AUR1, MET22, GPD2, URA8, GEP4, GFA1, PDE1, GPI13, CLD1, SFH5, YMR085W, YFT2, OPI10, URA1, TEP1, PGK1, TIM18
carbohydrate biosynthetic process	0.0173744	BCH2, NUP2, GFA1, PCL8, TRS65, UBP14, PCL7, INO1, GAS4, GAS3, RMD5, CHS2, ERT1, YIG1, YMR085W, GAC1, GSM1, PGM1, UGP1, PGK1, SNF1
energy derivation by oxidation of organic compounds	0.0181694	PCL8, PCL7, CYC1, ADH5, CYC7, SHH3, NDE1, RGI1, LSC1, ADH1, RMD9, ADH3, SDH3, KGD2, ACO2, ACO1, ACS1, PDC5, CBP1, SHP1, GAC1, PGM1, SLS1, UGP1, ISF1, TIM18
amino acid catabolic process to alcohol via Ehrlich pathway	0.0197324	ADH2, ADH1, ADH3, ADH5, PDC6, PDC5
methionine metabolic process	0.0209273	THR1, MET16, MET1, STR3, YLL058W, MET8, MHT1, MET10, MET28, HOM6, MET22, MET14
hexose metabolic process	0.0231895	NUP2, PCL8, PCL7, UBP14, ADH5, YNR071C, RMD5, PDC5, ERT1, NDE1, ADH1, PKP2, GSM1, PGM1, GRR1, SNF1, PGK1, FBP26
cellular amino acid catabolic process	0.0299862	PUT3, KGD2, ADH2, ADH1, ADH3, ADH5, CHA4, PDC6, PDC5, SPS100, EHD3, CAR2
small molecule catabolic process	0.030123	BNA7, PUT3, PXA1, GDH2, KGD2, PIP2, OAF1, ADH5, YNR071C, PDC6, PDC5, HSP31, PCS60, ADH2, ADH1, PGM1, ERG10, ADH3, CHA4, WAR1, SPS100, CAR2, EHD3, BNA3
sulfate assimilation	0.0313781	MET16, MET1, MET8, MET10, MET22, MET14
ethanol metabolic process	0.0412129	NDE1, ADH2, ADH1, ADH3, ADH5, PDC6, PDC5
KEGG Pathway	FDR	Genes
metabolic pathways	9.60521e-08	LEU1, BNA7, PHO8, COX10, CYC1, LEU9, CYC7, EPT1, LEU4, GUA1, ALG8, GLT1, LYS4, LCB4, LYS2, LCB5, GAB1, STR3, SDH3, MVD1, PCT1, TRP5, ACO2, KGD2, ACO1, RNR3, RNR4, ADO1, ACS1, PDC6, PBN1, PDC5, THR1, COQ3, PRS4, PGM1, UGP1, PRO2, BNA3, ADK1, GDH2, MET16, INO1, YLL058W, ADH5, SHH3, ADH6, DUG1, ACP1, DIE2, MET1, ADH2, ADH1, LSC1, ERG12, ARG2, ERG10, ADH3, YPC1, INP52, MET8, NQM1, VPS34, CAR2, MET22,…
biosynthesis of secondary metabolites	2.45093e-06	LEU1, COX10, YLL058W, ADH5, SHH3, ADH6, LEU9, EPT1, LEU4, GLT1, MET1, ADH2, ADH1, LSC1, ERG12, ARG2, LYS2, ERG10, STR3, ADH3, SDH3, NQM1, MVD1, MET8, CAR2, ILV3, GPD2, HEM13, TRP5, KGD2, ACO1, HEM15, ACS1, PDC6, PDC5, THR1, COQ3, PRS4, NUS1, CTT1, PGM1, MHT1, PGK1, PRO2, HOM6, ADK1
biosynthesis of antibiotics	2.61269e-06	INO1, YLL058W, ADH5, SHH3, ADH6, RCE1, GLT1, ADH2, LYS4, ADH1, LSC1, ERG12, ARG2, LYS2, ERG10, ADH3, MVD1, NQM1, SDH3, MET22, CAR2, ILV3, ACO2, KGD2, ACO1, GFA1, ACS1, PDC6, PDC5, SER33, PRS4, CTT1, PGM1, UGP1, PGK1, PRO2, HOM6, ADK1
sulfur metabolism	0.00260787	MET16, CYC1, YLL058W, CYC7, MET10, MET22, MET14
biosynthesis of amino acids	0.0105061	LEU1, TRP5, ACO2, ACO1, YLL058W, LEU9, LEU4, GLT1, SER33, THR1, PRS4, LYS4, ARG2, LYS2, STR3, NQM1, PGK1, HOM6, PRO2, ILV3
degradation of aromatic compounds	0.0157447	ADH2, ADH1, ADH3, ADH5, ADH6
CLUSTER 5
GO Term	FDR	Genes
single-organism process	0.000927474	TTI2, YPQ1, RGD1, SAP4, OYE3, CDC14, VPS53, CDC15, CDC10, MPD1, NMA111, AAD10, GET2, AAD14, SNC2, YPR011C, MNL2, HIR1, SUR7, HFM1, AUA1, SPC98, YJL068C, FAR10, AGP3, SLM5, ALD2, SSO2, SHM1, SMA1, MGA1, GLG2, IZH4, RTT101, RTT105, NTF2, YIP1, MIH1, RDH54, ECM4, SSA4, UGA4, SSN3, PKP1, DPB2, DGA1, AVT5, SFB2, AIM45, AVT6, MSR1, AVT1, GUP2, YKL107W, YHC3, YCG1, KIP3, SAM37, WBP1, RTN2, GPX1, SWI5, Y…
mRNA polyadenylation	0.0104097	SEN1, MPE1, YSH1, CLP1, PFS2, CFT2, PAP1
single-organism cellular process	0.0191692	TTI2, YPQ1, RGD1, SAP4, OYE3, CDC14, VPS53, CDC15, CDC10, MPD1, NMA111, AAD10, GET2, AAD14, SNC2, YPR011C, MNL2, HIR1, SUR7, HFM1, SPC98, YJL068C, FAR10, AGP3, SLM5, ALD2, SSO2, SHM1, SMA1, GLG2, IZH4, RTT101, RTT105, YIP1, MIH1, RDH54, SSA4, UGA4, SSN3, DPB2, DGA1, AVT5, SFB2, AIM45, AVT6, MSR1, AVT1, GUP2, YHC3, YCG1, KIP3, SAM37, WBP1, RTN2, SWI5, YJL163C, ARE2, KAR5, SGT2, GUP1, ZPR1, KAR9, Y…
amino acid transport	0.0338064	AVT5, HEM25, TMS1, YPQ1, AVT6, UGA4, AVT1, AGP3, AUA1, YHC3
KEGG Pathway	FDR	Genes
protein processing in endoplasmic reticulum	0.0300245	SFB2, OST2, SBH1, HSP26, MNL2, HSC82, SWP1, SIL1, UFD1, WBP1, MPD1, SSA4
CLUSTER 6
GO Term	FDR	Genes
RNA processing	0.000812297	LSM8, UTP18, USA1, YHC1, LSM7, CWC15, PRP19, SMD3, RTF1, SNT309, KRR1, LOC1, RRP36, RRP4, HAS1, MRT4, NTC20, NOP6, CKB2, PRP45, ENP2, NOP8, PRP40, MRPS18, TRM2, RPS1A, FCF2, JJJ1, RPS1B, TRM8, LHP1, YJR084W, MRPL15, RRP43, SMX2, SMX3, QRI5, NAM2, SEN34, MAK5, IPI1, RRP15, SUB2, NOP53, CRT10, RMP1, CCA1, ROK1, RPS6B, NOP16, THP3, RRS1, POP4, NOP56, RPS24A, RPS24B, FYV7
rRNA processing	0.00190894	MRPS18, LSM8, UTP18, LSM7, FCF2, RPS1A, JJJ1, RPS1B, RRP43, KRR1, MAK5, IPI1, LOC1, RRP36, RRP15, RRP4, NOP53, RMP1, ROK1, RPS6B, HAS1, MRT4, NOP16, NOP6, CKB2, RRS1, NOP8, ENP2, NOP56, POP4, RPS24A, RPS24B, FYV7
ribosome biogenesis	0.00675033	MRPS18, RPC40, RPS17B, ARB1, LSM8, UTP18, LSM7, FCF2, RPS1A, JJJ1, RPS1B, RRP43, LSG1, BCP1, KRR1, MAK5, IPI1, LOC1, RRP36, RRP15, RRP4, NOP53, RMP1, RPB5, NUP82, ROK1, RPS6B, HAS1, MRT4, RSA3, NOP16, NOP6, CKB2, ENP2, NOP8, RRS1, POP4, NOP56, RPS24A, RPS24B, FYV7
ncRNA metabolic process	0.0122322	MRPS18, SPT15, RPC40, LSM8, UTP18, TRM2, LSM7, FCF2, RPS1A, JJJ1, RPS1B, LHP1, TRM8, DTD1, RRP43, RTF1, NAM2, KRR1, SEN34, RPC53, MAK5, IPI1, LOC1, RRP36, RRP15, RRP4, NOP53, RMP1, RPB5, CCA1, ROK1, RPS6B, HHT1, HAS1, MRT4, NOP16, RPC37, NOP6, CKB2, RPC34, ENP2, NOP8, RRS1, POP4, NOP56, RPS24A, RPS24B, FYV7
ribonucleoprotein complex biogenesis	0.0126427	MRPS18, ARB1, RPS17B, RPC40, LSM8, YHC1, UTP18, LSM7, PRP19, SMD3, FCF2, RPS1A, JJJ1, RPS1B, RRP43, RTF1, LSG1, BCP1, KRR1, MAK5, IPI1, LOC1, RRP36, RRP15, RRP4, NOP53, CRT10, RMP1, RPB5, NUP82, ROK1, RPS6B, HAS1, MRT4, RSA3, NOP16, NOP6, CKB2, ENP2, PRP45, NOP8, RRS1, POP4, NOP56, RPS24A, RPS24B, FYV7
maturation of SSU-rRNA from tricistronic rRNA transcript (SSU-rRNA, 5.8S rRNA, LSU-rRNA)	0.0128628	MRPS18, KRR1, LOC1, RRP36, UTP18, RPS1A, FCF2, RPS1B, ROK1, RPS6B, HAS1, RRS1, ENP2, RPS24A, RPS24B, FYV7
maturation of SSU-rRNA	0.0129596	MRPS18, KRR1, LOC1, RRP36, UTP18, LSM7, RPS1A, FCF2, RPS1B, ROK1, RPS6B, HAS1, RRS1, ENP2, RPS24A, RPS24B, FYV7
mRNA splicing, via spliceosome	0.01426	LSM8, USA1, YHC1, SUB2, LSM7, CWC15, PRP19, SMD3, CRT10, YJR084W, NTC20, THP3, PRP45, SNT309, PRP40, SMX2, SMX3
RNA splicing, via transesterification reactions	0.0153203	LSM8, USA1, YHC1, SUB2, LSM7, CWC15, PRP19, SMD3, CRT10, YJR084W, NTC20, THP3, PRP45, SNT309, SMX2, PRP40, SMX3, NAM2
ncRNA processing	0.0192944	MRPS18, LSM8, UTP18, TRM2, LSM7, FCF2, RPS1A, JJJ1, TRM8, LHP1, RPS1B, RRP43, RTF1, KRR1, SEN34, MAK5, IPI1, LOC1, RRP36, RRP15, RRP4, NOP53, RMP1, CCA1, ROK1, RPS6B, HAS1, MRT4, NOP16, NOP6, CKB2, ENP2, RRS1, NOP8, POP4, NOP56, RPS24A, RPS24B, FYV7
ribosomal small subunit biogenesis	0.0205766	MRPS18, KRR1, RPS17B, LOC1, RRP36, UTP18, LSM7, RPS1A, FCF2, RPS1B, ROK1, RPS6B, HAS1, NOP6, RRS1, ENP2, RPS24A, RPS24B, FYV7

## Sheet: Table S2
Table S.2. Significantly enriched GO terms and KEGG pathways within the clusters of the CCC2 deleted strain.
CLUSTER 1
GO Term	FDR	Genes
single-organism metabolic process	0.00480807	CAT5, BNA6, FET5, DER1, PET9, CAB4, YEF1, PCD1, HPA3, OPI3, MPD2, ATP1, LDH1, ADE8, LCB2, ATP7, UTR4, ADE2, GPT2, PST2, ATP5, RIB3, FPS1, CUE1, RIB5, AYR1, VTC1, SLN1, DOG1, VMA2, MEH1, MCR1, YER010C, MSF1, ADK2, SPO7, GSY2, YHR210C, RER2, YEH2, SER3, ARG1, TPI1, ALD4, UPS2, SCS3, GOR1, LSC2, IDH1, FAA3, MNN11, GPD1, POF1, NCP1, YNL040W, URA6, YHB1, PPA2, GRX7, YIR035C, AIM6, LOA1, PTC3, GUK1, ER…
protein acylation	0.0190057	MCD1, MAK3, NAT5, SAS3, RVB2, HIF1, HPA3, VPS75, RVB1, ASF1, TAF14, NAP1, TAF9, AKR1
protein acetylation	0.0211476	ASF1, MAK3, MCD1, NAT5, TAF14, SAS3, RVB2, NAP1, TAF9, HIF1, HPA3, VPS75, RVB1
sister chromatid cohesion	0.032047	CTF19, MCD1, CTF18, RFC3, TOP3, CSM3, CTF4, IOC3, SCC4, ESC8, BIM1
oxidoreduction coenzyme metabolic process	0.0346852	CAT5, GPD1, POF1, BNA6, YEF1, PDA1, GLK1, COQ5, TPI1, ALD4, TYE7, SOL3, ENO2, URH1, UTR1
regulation of biological quality	0.0361389	FET5, ZIM17, WHI5, CDH1, GIC2, GLK1, NHP10, SWD1, MPD2, FRE7, TOP3, DRS2, LDH1, BUD32, SCS3, CBT1, FRE1, FRE2, KAE1, RPS23B, SLX8, IZH3, SCO2, ERV1, GMC1, GPD1, FPS1, YNL040W, VPS4, FUN14, ARN1, NCE102, AIP1, GRX7, GPB1, KCC4, DOT5, KKQ8, VMA2, MEH1, PFY1, VMA4, KIN82, CRN1, LOT6, LOA1, VMA16, RFA3, YPR147C, UTR1
phosphorus metabolic process	0.0406945	RTR1, PCL1, DPP1, BNA6, CAB4, ESS1, GPP1, YEF1, KEI1, PCD1, OPI3, CDC11, ATP1, BUD32, TPK3, SOL3, ADE8, ATP7, UTR4, GPT2, ADE2, RAD27, ATP5, YER134C, AYR1, VTC1, SLN1, NCE102, DOG1, GPB1, KCC4, VMA2, KKQ8, MEH1, KIN82, PAF1, ADK2, DUT1, SPO7, CDH1, GLK1, BUD17, PSR1, ALD4, TPI1, UPS2, SCS3, PGA1, ENO2, YNK1, TYE7, URH1, LPP1, GPD1, PHO13, POF1, URA6, PDA1, SDT1, PPA2, PIS1, ASF1, ERG20, YNL010W, …
protein complex subunit organization	0.0421896	CLC1, AFG3, RVB2, ESS1, NHP10, VPS75, RVB1, CBT1, TMA17, PET191, SAR1, ATP23, COF1, SCO2, BIM1, EFB1, RCF1, COX20, ARP5, HIF1, VPS4, LDB7, DST1, YPT1, TUB4, AIP1, KCC4, ASF1, VMA2, IRC25, PFY1, YTA12, CRN1, TAF14, RSC8, SEC12, NAP1, TRS20, ATP10, YGR026W, ADD66, RLF2
KEGG Pathway	FDR	Genes
biosynthesis of secondary metabolites	0.0456367	CAT5, DPP1, SPE1, ERG6, IDP1, RER2, GLK1, OPI3, ARG1, ALD4, TPI1, IFA38, LSC2, ENO2, SOL3, YNK1, IDH1, ADE8, ADE2, GPT2, GPD1, TRP3, RIB3, RIB5, PDA1, GLC3, COQ5, ERG20, ADK2
CLUSTER 2
GO Term	FDR	Genes
cytoplasmic translation	1.40696e-27	RPS17B, RPL36A, RPS17A, RPL22A, TAE1, RPL1B, RPL26B, RPL15A, RPL9A, RPP2B, RPL10, RPL19B, TIF11, RPS7B, RPL21B, RPS9A, RPL35A, RPL42B, TMA7, RPL16A, RPL16B, RPL11B, RPP1A, RPS4B, RPS12, TIF3, RPS21A, RPS22A, RPS22B, RPL20B, RPL27A, RPL38, RPS1A, RPL43B, RPL14A, RPL14B, RPS25A, RPS19A, RPL37B, RPS14B, RPL33B, RPS14A, RPL23A, RPL25, RPL28, TMA22, RPL13A, RPL18B, RPL13B, RPL6A, RPS28B, RPS28A, RPS24…
ribonucleoprotein complex biogenesis	1.34925e-12	RPS17B, RPS17A, LSM6, RPL1B, RPL26B, SUI1, LSM5, RPL10, LSM3, CBF5, RPS23A, TIF11, MAK11, RPS7B, RPL35A, RPS9A, LOC1, RRP4, SPB1, RPO26, NOC2, RPL11B, RSA3, CKB2, TIF3, RPS21A, MRPS18, UTP5, RRP45, RPL38, RPS1A, EBP2, RPL14A, RPL14B, ISY1, LSG1, TSR3, RNA1, BCP1, RPS19A, RRP14, DIB1, RPL37B, TSR2, RPS14B, RPL33B, RPS14A, RPL25, NOP10, PWP1, ROK1, TMA22, PRP21, NOP16, RPL6A, RPS28B, RPS28A, POP3, …
ribosome biogenesis	3.75044e-12	RPS17B, RPS17A, LSM6, RPL1B, RPL26B, LSM5, RPL10, CBF5, LSM3, RPS23A, RPS7B, MAK11, RPS9A, RPL35A, LOC1, RRP4, SPB1, RPO26, NOC2, RPL11B, RSA3, CKB2, RPS21A, MRPS18, UTP5, RRP45, RPS1A, EBP2, RPL14A, RPL14B, LSG1, TSR3, RNA1, BCP1, RPS19A, RRP14, RPL37B, TSR2, RPS14B, RPL33B, RPS14A, RPL25, NOP10, PWP1, ROK1, NOP16, RPL6A, RPS28B, RPS28A, POP3, FAF1, RPS24A, RPS24B, DBP7, DBP9
rRNA processing	4.74176e-08	MRPS18, UTP5, LSM6, RRP45, RPL1B, RPS1A, EBP2, LSM5, TSR3, CBF5, LSM3, RPS23A, MAK11, RPS7B, RRP14, RPS9A, RPL35A, RPL37B, LOC1, TSR2, RRP4, SPB1, RPS14B, RPS14A, NOP10, PWP1, ROK1, NOP16, CKB2, RPS28B, RPS28A, POP3, FAF1, RPS24A, RPS24B, DBP7, RPS21A, DBP9
amide biosynthetic process	8.62558e-08	RPS17B, RPL36A, RPS17A, RPL22A, TAE1, RPL1B, YMC2, RPL26B, SUI1, RPL15A, RPL9A, RPP2B, RPL10, RPL19B, RPS23A, MRPL32, TIF11, CBF1, RPS7B, RPL21B, RPL35A, RPS9A, MRPL51, MRPL50, RPL42B, TMA7, YIH1, RPL16A, RPL16B, RPL11B, RPP1A, RPS4B, RPS12, TIF3, RPS21A, RPS22A, RPS22B, MRPS18, MRPS16, RPL20B, RPL27A, GCD2, RPL38, RPS1A, DTD1, MRPL10, RPL43B, RPL14A, RPL14B, MRF1, RPS25A, RPS19A, SUP45, RSM26, R…
translation	1.34481e-07	RPS17B, RPL36A, RPS17A, RPL22A, TAE1, RPL1B, YMC2, RPL26B, SUI1, RPL15A, RPL9A, RPP2B, RPL10, RPS23A, RPL19B, MRPL32, TIF11, RPS7B, RPL21B, RPL35A, RPS9A, MRPL51, MRPL50, RPL42B, TMA7, YIH1, RPL16A, RPL16B, RPL11B, RPP1A, RPS4B, RPS12, TIF3, RPS21A, RPS22A, RPS22B, MRPS18, MRPS16, RPL20B, RPL27A, GCD2, RPL38, RPS1A, DTD1, MRPL10, RPL43B, RPL14A, RPL14B, MRF1, RPS25A, RPS19A, SUP45, RSM26, RPL37B,…
rRNA metabolic process	2.4394e-07	MRPS18, UTP5, LSM6, RRP45, RPL1B, RPS1A, EBP2, LSM5, TSR3, CBF5, LSM3, RPS23A, MAK11, RPS7B, RRP14, RPS9A, RPL35A, RPL37B, LOC1, TSR2, RRP4, SPB1, RPS14B, RPS14A, NOP10, PWP1, ROK1, NOP16, CKB2, RPS28B, RPS28A, POP3, FAF1, RPS24A, RPS24B, DBP7, RPS21A, DBP9
cellular amide metabolic process	5.35624e-07	RPS17B, RPL36A, RPS17A, RPL22A, TAE1, RPL1B, YMC2, RPL26B, IMP1, SUI1, RPL15A, RPL9A, RPP2B, RPL10, RPL19B, RPS23A, MRPL32, TIF11, CBF1, RPS7B, RPL21B, RPL35A, RPS9A, MRPL51, MRPL50, RPL42B, TMA7, YIH1, RPL16A, RPL16B, RPL11B, RPP1A, RPS4B, RPS12, TIF3, RPS21A, RPS22A, RPS22B, MRPS18, MRPS16, RPL20B, RPL27A, GCD2, RPL38, RPS1A, DTD1, MRPL10, RPL43B, RPL14A, RPL14B, MRF1, RPS25A, RPS19A, SUP45, RS…
peptide metabolic process	5.92348e-07	RPS17B, RPL36A, RPS17A, RPL22A, TAE1, RPL1B, YMC2, RPL26B, IMP1, SUI1, RPL15A, RPL9A, RPP2B, RPL10, RPL19B, RPS23A, MRPL32, TIF11, RPS7B, RPL21B, RPL35A, RPS9A, MRPL51, MRPL50, RPL42B, TMA7, YIH1, RPL16A, RPL16B, RPL11B, RPP1A, RPS4B, RPS12, TIF3, RPS21A, RPS22A, RPS22B, MRPS18, MRPS16, RPL20B, RPL27A, GCD2, RPL38, RPS1A, DTD1, MRPL10, RPL43B, RPL14A, RPL14B, MRF1, RPS25A, RPS19A, SUP45, RSM26, R…
ncRNA processing	1.25494e-06	MRPS18, THG1, UTP5, LSM6, TYW3, RRP45, RPL1B, RPS1A, EBP2, TAN1, LSM5, TSR3, CBF5, LSM3, RPS23A, MAK11, RPS7B, RRP14, RPL35A, RPS9A, RPL37B, LOC1, TSR2, RRP4, TAD2, TAD1, SPB1, RPS14B, RPS14A, NOP10, PWP1, ROK1, NOP16, CKB2, RPS28B, ATS1, RPS28A, POP3, FAF1, RPS24A, RPS24B, DBP7, RPS21A, DBP9
ribosomal large subunit biogenesis	1.58435e-06	RRP14, RPL35A, RPL37B, LOC1, SPB1, RPL33B, RPL1B, RPL25, RPL26B, NOC2, EBP2, RPL11B, NOP16, RPL14A, RSA3, RPL14B, LSG1, RPL6A, RPL10, DBP7, DBP9, MAK11
cellular component biogenesis	2.3659e-06	ATP19, SLD2, RPS17B, CMC2, CMC1, RPS17A, MIX14, GIM4, LSM6, SEC6, RPL1B, RPL26B, SUI1, IMP1, ATP4, CDC45, LSM5, RPL10, LSM3, CBF5, VMA22, RPS23A, COX17, MZM1, CBF1, TIF11, MAK11, RPS7B, SCM3, RPL35A, RPS9A, LOC1, RRP4, SPB1, SMI1, RPO26, NOC2, YIH1, RPL11B, VMA9, RSA3, CKB2, TIF3, NCB2, RPS21A, MRPS18, SHU1, UTP5, VPH2, RRP45, RPL38, RPS1A, SPC24, EBP2, TCA17, DYN2, RPL14A, TIM21, RPL14B, DAD1, I…
ribosomal small subunit biogenesis	7.04597e-06	MRPS18, RRP14, RPS9A, RPS17B, RPS17A, LOC1, TSR2, UTP5, LSM6, RPS14B, RPS14A, RPS1A, ROK1, RPS28B, RPS28A, TSR3, FAF1, RPS23A, RPS24A, RPS24B, RPS19A, RPS21A, RPS7B
organonitrogen compound biosynthetic process	1.0427e-05	ATP19, RPS17B, RPL36A, RPS17A, RPL22A, ATP17, TAE1, ATP16, RPL1B, YMC2, RPL26B, SUI1, ATP4, RPL9A, RPL15A, RPP2B, RPL10, RPL19B, RPS23A, MRPL32, TIF11, CBF1, RPS7B, RPL21B, RPL35A, RPS9A, MRPL51, MRPL50, DYS1, RPL42B, TMA7, YIH1, RPL16A, RPL16B, RPL11B, RPP1A, RPS4B, RPS12, TIF3, PRO3, RPS21A, RPS22A, RPS22B, MRPS18, ARO7, MRPS16, RPL20B, TYW3, RPL27A, GCD2, RPL38, ARO2, RPS1A, DTD1, MRPL10, CDD1…
gene expression	1.32082e-05	RPL36A, LSM6, TAE1, RPL1B, RPL26B, YMC2, IMP1, RPL9A, RPL15A, RPP2B, TAN1, LSM5, RPL10, CBF5, LSM3, MRPL32, CBF1, MAK11, RPS7B, RPS9A, RPL35A, MRPL51, MRPL50, TAD2, RRP4, TAD1, SPB1, BTT1, SMI1, RPO26, HMO1, CAF16, TMA7, RPL16A, RAD3, RPL16B, RPP1A, CKB2, RPS12, MRPS18, HTL1, MRPS16, RRP45, GCD2, RPS1A, DTD1, EBP2, RPL43B, SNF8, ISY1, TSR3, MAK31, RPS19A, MRC1, SUP45, DIB1, RPL37B, TSR2, RIM2, AB…
RNA processing	1.94062e-05	THG1, LSM6, RPL1B, TAN1, LSM5, DBR1, CBF5, LSM3, RPS23A, RPS7B, MAK11, RPS9A, RPL35A, LOC1, RRP4, TAD2, TAD1, SPB1, NTC20, CKB2, RPS21A, MRPS18, UTP5, TYW3, RRP45, RPS1A, EBP2, YJR084W, ISY1, TSR3, MAK31, RRP14, DIB1, RPL37B, TSR2, ABD1, RPS14B, RPS14A, NOP10, PWP1, ROK1, NOP16, PRP21, RPS28B, ATS1, THP3, RPS28A, POP3, FAF1, RPS24A, RPS24B, DBP7, DBP9
ncRNA metabolic process	3.92121e-05	MRPS18, THG1, UTP5, LSM6, TYW3, RRP45, RPL1B, RPS1A, DTD1, EBP2, TAN1, LSM5, DBR1, TSR3, CBF5, LSM3, RPS23A, MAK11, RPS7B, RRP14, RPL35A, RPS9A, LOC1, RPL37B, TSR2, RRP4, TAD2, TAD1, SPB1, RPS14B, RPS14A, RPO26, NOP10, PWP1, ROK1, NOP16, CKB2, RPS28B, ATS1, RPS28A, POP3, NCB2, FAF1, RPS24A, RPS24B, DBP7, RPS21A, DBP9
ribosome assembly	0.000182382	MRPS18, RPS17B, RPS17A, RPS14B, RPS14A, RPL25, RPL11B, RSA3, RPS28B, LSG1, RPL6A, RPS28A, RPL10, RPS19A, MAK11
ribonucleoprotein complex assembly	0.000261048	MRPS18, RPS17B, RPS17A, DIB1, RPS14B, RPS14A, RPL25, RPL38, TMA22, SUI1, RPL11B, PRP21, RSA3, ISY1, RPS28B, LSG1, RPL6A, RPS28A, RPL10, TIF3, LSM3, TIF11, RPS19A, MAK11
maturation of SSU-rRNA	0.000262891	MRPS18, RPS9A, LOC1, TSR2, UTP5, LSM6, RPS14B, RPS14A, RPS1A, ROK1, RPS28B, RPS28A, TSR3, FAF1, RPS23A, RPS24A, RPS24B, RPS21A
cellular component organization or biogenesis	0.000671875	SLD2, ATP19, SRP14, CMC2, CMC1, MIX14, GIM4, LSM6, RPL1B, SNL1, RPL26B, GET4, IMP1, ATP4, ILM1, SIW14, LSM5, RPL10, CBF5, LSM3, VMA22, MRPL32, CBF1, MAK11, SCM3, RPS7B, MGR2, RPS9A, RPL35A, MRPL51, MRPL50, ARP10, LNP1, RRP4, BTT1, SPB1, ECO1, SMI1, RPO26, HMO1, MCM22, RAD3, RSA3, VMA9, CKB2, MRPS18, HTL1, MRPS16, SHU1, RRP45, SNX3, RPS1A, SPC24, EBP2, DYN2, TIM21, ISY1, TSR3, EGD2, BCP1, DJP1, RP…
macromolecular complex assembly	0.00163464	SLD2, ATP19, CMC2, RPS17B, RPS17A, CMC1, MIX14, GIM4, SEC6, SUI1, IMP1, ATP4, CDC45, RPL10, LSM3, VMA22, COX17, TIF11, MZM1, SCM3, MAK11, YIH1, RPL11B, VMA9, RSA3, TIF3, NCB2, MRPS18, SHU1, VPH2, RPL38, SPC24, TCA17, DYN2, TIM21, LSG1, ISY1, DAD1, RPS19A, DIB1, RPS14B, RPS14A, RPL25, EXO70, TMA22, PRP21, RPL6A, RPS28B, RPS28A, FMP25
cellular nitrogen compound metabolic process	0.00175477	SLD2, ATP19, RPL36A, ATP17, LSM6, TAE1, ATP16, RPL1B, SLD7, COX5B, RPL26B, YMC2, IMP1, ATP4, RPL9A, RPL15A, RPP2B, TAN1, LSM5, RPL10, CBF5, LSM3, MRPL32, CBF1, MAK11, RPS7B, RPS9A, RPL35A, MRPL51, MRPL50, TAD2, RRP4, TAD1, BTT1, SPB1, ECO1, SMI1, DYS1, RPO26, HMO1, CAF16, TMA7, RPL16A, RAD3, RPL16B, RPP1A, CKB2, RPS12, MRPS18, HTL1, MRPS16, SHU1, APN1, RRP45, GCD2, RPS1A, DTD1, EBP2, CDD1, RPL43B…
cellular macromolecular complex assembly	0.00262419	MRPS18, SLD2, CMC2, RPS17B, SHU1, RPS17A, CMC1, MIX14, GIM4, SEC6, VPH2, RPL38, SPC24, SUI1, IMP1, CDC45, DYN2, TIM21, ISY1, DAD1, LSG1, RPL10, LSM3, VMA22, COX17, TIF11, RPS19A, MZM1, SCM3, MAK11, DIB1, RPS14B, RPS14A, RPL25, EXO70, TMA22, RPL11B, PRP21, RSA3, RPS28B, RPL6A, RPS28A, TIF3, NCB2, FMP25
ribosomal small subunit assembly	0.00428296	MRPS18, RPS17B, RPS17A, RPS28B, RPS28A, RPS14B, RPS14A, RPS19A
organonitrogen compound metabolic process	0.00643289	ATP19, RPL36A, RPS17B, RPS17A, RPL22A, ATP17, TAE1, ATP16, RPL1B, COX5B, YMC2, RPL26B, IMP1, SUI1, ATP4, RPL9A, RPL15A, RPP2B, RPL10, RPL19B, RPS23A, MRPL32, TIF11, CBF1, RPS7B, RPL21B, RPL35A, RPS9A, MRPL51, MRPL50, DYS1, RPL42B, TMA7, YIH1, RPL16A, RPL16B, RPL11B, RPP1A, RPS4B, RPS12, TIF3, PRO3, RPS21A, RPS22A, RPS22B, MRPS18, ARO7, MRPS16, RPL20B, TYW3, RPL27A, GCD2, RPL38, ARO2, RPS1A, DTD1,…
macromolecular complex subunit organization	0.0118642	ATP19, SLD2, CMC2, RPS17B, RPS17A, CMC1, MIX14, GIM4, SEC6, SUI1, IMP1, ATP4, CDC45, PAA1, RPL10, LSM3, VMA22, COX17, CBF1, TIF11, MZM1, MAK11, SCM3, YIH1, RPL11B, VMA9, RSA3, TIF3, NCB2, ARD1, HTL1, MRPS18, SHU1, UTP5, VPH2, RPL38, TFA1, SPC24, TCA17, DYN2, TIM21, ISY1, DAD1, LSG1, RNA1, MRF1, RPS19A, MRC1, SUP45, DIB1, IES3, RPS14B, RPS14A, RPL25, SET5, EXO70, TMA22, DOT1, PRP21, RPL6A, RPS28B,…
maturation of SSU-rRNA from tricistronic rRNA transcript (SSU-rRNA, 5.8S rRNA, LSU-rRNA)	0.0141285	MRPS18, RPS9A, LOC1, TSR2, UTP5, RPS14B, RPS14A, RPS1A, ROK1, RPS23A, FAF1, RPS24A, RPS24B, RPS21A
nitrogen compound metabolic process	0.0150773	SLD2, ATP19, RPL36A, ATP17, LSM6, TAE1, ATP16, RPL1B, SLD7, COX5B, RPL26B, YMC2, IMP1, ATP4, RPL9A, RPL15A, RPP2B, TAN1, LSM5, RPL10, CBF5, LSM3, MRPL32, CBF1, MAK11, RPS7B, RPS9A, RPL35A, MRPL51, MRPL50, TAD2, RRP4, TAD1, BTT1, SPB1, ECO1, SMI1, DYS1, RPO26, HMO1, CAF16, TMA7, RPL16A, RAD3, RPL16B, RPP1A, CKB2, RPS12, MRPS18, HTL1, ARO7, MRPS16, SHU1, APN1, RRP45, GCD2, RPS1A, ARO2, DTD1, EBP2, …
cellular nitrogen compound biosynthetic process	0.0324506	ATP19, RPL36A, TAE1, ATP17, ATP16, RPL1B, YMC2, RPL26B, RPL9A, RPL15A, ATP4, RPP2B, RPL10, MRPL32, CBF1, RPS7B, RPL35A, RPS9A, MRPL51, MRPL50, BTT1, SMI1, RPO26, CAF16, HMO1, TMA7, RPL16A, RAD3, RPL16B, RPP1A, CKB2, RPS12, HTL1, MRPS18, MRPS16, GCD2, RPS1A, DTD1, CDD1, RPL43B, SNO3, SNF8, QRI1, RPS19A, MRC1, SUP45, RPL37B, RIM2, RPL23A, NOP10, TMA22, RPL18B, RPL6A, RPS28B, RPS28A, DPB3, LAG1, RPS…
cellular macromolecule metabolic process	0.0371487	SLD2, RPL36A, LSM6, TAE1, GNT1, RPL1B, SLD7, RPL26B, YMC2, IMP1, RPL15A, RPL9A, RPP2B, SIW14, TAN1, LSM5, RPL10, CBF5, LSM3, MRPL32, CBF1, MAK11, SCM3, RPS7B, RPS9A, RPL35A, MRPL51, MRPL50, TAD2, RRP4, TAD1, BTT1, SPB1, ECO1, SMI1, DYS1, RPO26, HMO1, CAF16, TMA7, RPL16A, RAD3, RPL16B, RPP1A, VMA9, CKB2, RPS12, RUB1, MRPS18, HTL1, MRPS16, SHU1, APN1, RRP45, GCD2, RPS1A, DTD1, EBP2, RPL43B, CPR7, S…
mitochondrial respiratory chain complex assembly	0.0436167	IMP1, CMC2, CMC1, MIX14, TIM21, FMP25, COX17, MZM1
KEGG Pathway	FDR	Genes
ribosome	1.21727e-28	RPS17B, RPL36A, RPS17A, RPL22A, RPL1B, RPL26B, RPL15A, RPL9A, RPP2B, RPL10, RPS23A, RPL19B, MRPL32, RPS7B, RPL21B, RPL35A, RPS9A, RPL42B, RPL16A, RPL16B, RPL11B, RPP1A, RPS4B, RPS12, RPS21A, RPS22A, RPS22B, MRPS18, MRPS16, RPL20B, RPL27A, RPL38, RPS1A, MRPL10, RPL43B, RPL14A, RPL14B, RPS25A, RPS19A, RPL37B, RPS14B, RPL33B, RPS14A, RPL23A, RPL25, RPL28, MRPL24, RPL13A, RPL18B, RPL13B, RPL6A, RPS28…
CLUSTER 3
GO Term	FDR	Genes
ribosome biogenesis	4.19819e-17	SSF1, ARX1, LSM8, GAR1, UTP18, UTP13, RPS3, RPL12A, RPS27B, ESF2, MAK16, ALB1, DHR2, RIO2, KRR1, RPS9B, FAL1, RRP36, SDO1, MRPL7, RPS0B, MPP6, FAP7, RPS0A, DIM1, NOC4, MRM1, RPS16B, BUD20, RPA49, BUD21, RPS26B, RSM7, MRT4, RPS15, ENP1, RPA43, REI1, NHP2, RPS21B, ARB1, RPC40, RPS11A, SPT4, RPL24B, NOB1, SNU13, UTP9, CAM1, BRX1, RPL34B, FCF2, ACL4, RPL30, RPL17B, RRP40, YAE1, RPL3, RPS20, SLX9, NSA…
ribonucleoprotein complex biogenesis	2.44836e-16	SSF1, ARX1, LSM8, GAR1, UTP18, YHC1, PRP19, SMD3, UTP13, RPS3, RPL12A, RPS27B, ESF2, MAK16, SUI3, ALB1, DHR2, RIO2, KRR1, RPS9B, FAL1, RRP36, SDO1, MRPL7, RPS0B, MPP6, FAP7, RPS0A, DIM1, NOC4, MRM1, RPS16B, BUD20, BUD21, RPA49, RPS26B, RSM7, MRT4, RPS15, ENP1, RPA43, REI1, NHP2, RPS21B, ARB1, RPC40, RPS11A, SPT4, RPL24B, NOB1, SNU13, CAM1, UTP9, BRX1, RPL34B, FCF2, ACL4, TIF35, RPL30, RRP40, RPL1…
maturation of SSU-rRNA from tricistronic rRNA transcript (SSU-rRNA, 5.8S rRNA, LSU-rRNA)	1.44144e-09	RPS11A, UTP18, NOB1, SNU13, UTP9, FCF2, UTP13, RPS27B, ESF2, DHR2, RIO2, RPS20, SLX9, KRR1, RPS9B, FAL1, RRP36, RPS0B, RPS0A, FAP7, DIM1, NOC4, RPS16B, RPS6B, BUD21, ENP1, RPS21B, RPS18B, FYV7
ncRNA processing	2.10372e-09	SSF1, LSM8, UTP18, GAR1, UTP13, RPS27B, ESF2, MAK16, TCD1, DHR2, RIO2, ELP3, KRR1, RPS9B, FAL1, RRP36, SDO1, RPS0B, MPP6, FAP7, RPS0A, DIM1, NOC4, MRM1, CGI121, PCC1, RPS16B, BUD21, MRT4, GCD10, ENP1, TRM82, GCD14, NHP2, RPS21B, RPS11A, TRM2, SNU13, NOB1, UTP9, FCF2, LHP1, TRM8, NCL1, RPL30, RPL17B, RRP40, ISU2, GON7, RPS20, SLX9, NSA2, NOP53, RPF1, RPS6B, NOP12, RSC9, RPL37A, POP4, IPI3, RPS18B,…
rRNA metabolic process	2.82143e-09	SSF1, LSM8, UTP18, GAR1, UTP13, RPS27B, ESF2, MAK16, DHR2, RIO2, KRR1, RPS9B, FAL1, SDO1, RRP36, RPS0B, RPS0A, FAP7, MPP6, DIM1, NOC4, MRM1, RPS16B, BUD21, MRT4, ENP1, NPL4, NHP2, RPS21B, RPS11A, SNU13, NOB1, UTP9, FCF2, RPL30, RPL17B, RRP40, RPS20, SLX9, NSA2, AIR1, NOP53, RPF1, RPS6B, NOP12, RSC9, RPL37A, POP4, IPI3, RPS18B, FYV7, POP8
rRNA processing	3.39155e-09	SSF1, LSM8, UTP18, GAR1, UTP13, RPS27B, ESF2, MAK16, DHR2, RIO2, KRR1, RPS9B, FAL1, SDO1, RRP36, RPS0B, RPS0A, FAP7, MPP6, DIM1, NOC4, MRM1, RPS16B, BUD21, MRT4, ENP1, RPS21B, NHP2, RPS11A, SNU13, NOB1, UTP9, FCF2, RPL30, RPL17B, RRP40, RPS20, SLX9, NSA2, NOP53, RPF1, RPS6B, NOP12, RSC9, RPL37A, POP4, IPI3, RPS18B, FYV7, POP8
ncRNA metabolic process	7.23983e-09	SSF1, LSM8, GAR1, UTP18, UTP13, RPS27B, ESF2, RPC25, MAK16, TCD1, DHR2, RIO2, ELP3, KRR1, RPS9B, FAL1, RRP36, SDO1, RPS0B, MPP6, FAP7, RPS0A, DIM1, NOC4, MRM1, CGI121, PCC1, RPS16B, RPA49, BUD21, MRT4, GCD10, TRM82, RPC34, ENP1, GCD14, RPA43, NHP2, NPL4, RPS21B, RPC40, RPS11A, TRM2, SNU13, NOB1, UTP9, WRS1, FCF2, LHP1, TRM8, NCL1, RPL30, ISU2, RPL17B, RRP40, GON7, RPS20, SLX9, NSA2, AIR1, NOP53, …
maturation of SSU-rRNA	1.84017e-08	RPS11A, UTP18, NOB1, SNU13, UTP9, FCF2, UTP13, RPS27B, ESF2, DHR2, RIO2, RPS20, SLX9, KRR1, RPS9B, FAL1, RRP36, RPS0B, RPS0A, FAP7, DIM1, NOC4, RPS16B, RPS6B, BUD21, ENP1, RPS21B, RPS18B, FYV7
cytoplasmic translation	2.85516e-08	RPL36B, RPS11A, RPL20A, RPL24B, RPL34B, RPS3, RPL12A, RPS27B, TIF35, RPL30, RPL32, RPL17B, RPP2A, RPL3, RPS20, RBG2, RPS25B, RPL2B, RPS10B, MRPL6, RPL2A, RPS0B, RPS0A, SKP1, RPL31A, RPL29, RPS16B, RPL31B, RPS6B, RPS26B, MRT4, RPS15, HYP2, RPL37A, RPS21B, RPS18B, TMA20, RKM1
ribosomal small subunit biogenesis	4.96614e-08	RPS11A, UTP18, NOB1, SNU13, UTP9, FCF2, UTP13, RPS27B, ESF2, DHR2, RIO2, RPS20, SLX9, KRR1, RPS9B, FAL1, RPS10B, RRP36, RPS0B, RPS0A, FAP7, DIM1, NOC4, RPS16B, RPS6B, BUD21, RSM7, RPS15, ENP1, RPS21B, RPS18B, FYV7
RNA processing	5.41745e-08	SSF1, LSM8, GAR1, UTP18, YHC1, PRP19, SMD3, UTP13, MSS18, RPS27B, ESF2, MAK16, TCD1, DHR2, RIO2, ELP3, KRR1, RPS9B, FAL1, RRP36, SDO1, RPS0B, MPP6, FAP7, RPS0A, DIM1, NOC4, CGI121, MRM1, PCC1, RPS16B, BUD21, DRN1, MRT4, GCD10, TRM82, ENP1, GCD14, NHP2, RPS21B, RPS11A, TRM2, SPT4, NOB1, SNU13, UTP9, PML1, FCF2, LHP1, TRM8, NCL1, RPL30, ISU2, RRP40, RPL17B, MRPL15, RDS3, GON7, RPS20, SMX3, QRI5, SL…
cellular component biogenesis	3.52698e-06	SSF1, ARX1, LSM8, GIM3, PRP19, HPA2, RPS27B, ESF2, MAK16, ALB1, ORC4, VMA21, TRS33, POC4, ATP20, KRR1, RPS9B, FAL1, SDO1, RPS0B, MED11, RPS0A, SKP1, MRM1, RPA49, RPS26B, SGO1, MRT4, RPS15, ATP12, VOA1, RPA43, DTR1, RPC40, RPS11A, CIN2, RPL24B, CAM1, BRX1, TIF35, RRP40, RPL17B, RPL3, RPS20, SLX9, TAF4, RPS10B, SAD1, ECM1, RPF1, NOP12, RSC9, RPL37A, SAM50, POP4, TMA20, RPS18B, POP8, FYV7, COX12, CO…
cleavage involved in rRNA processing	9.4765e-06	KRR1, RRP36, UTP18, RPS0B, NOB1, RPS0A, MPP6, NOC4, FCF2, UTP13, RPS27B, BUD21, ESF2, RPL17B, RRP40, ENP1, RPL37A, RPS21B, NHP2, RPS18B
ribosome assembly	5.36727e-05	SSF1, RPS11A, RPS10B, SDO1, MRPL7, RPS0B, RPL24B, RPS0A, BRX1, RPF1, RPL12A, RPS27B, RPS26B, ESF2, RSM7, MRT4, RPS15, RPL3, IPI3
endonucleolytic cleavage of tricistronic rRNA transcript (SSU-rRNA, 5.8S rRNA, LSU-rRNA)	0.000174197	KRR1, UTP18, RPS0B, RPS0A, NOC4, FCF2, UTP13, BUD21, RPS27B, ESF2, RPL17B, ENP1, RPL37A, RPS21B, RPS18B
maturation of 5.8S rRNA from tricistronic rRNA transcript (SSU-rRNA, 5.8S rRNA, LSU-rRNA)	0.000316635	KRR1, UTP18, RPS0B, RPS0A, MPP6, NOC4, FCF2, RPF1, UTP13, BUD21, ESF2, MAK16, RPL17B, RRP40, ENP1, RPL37A, RPS21B, RPS18B, NSA2
methylation	0.000369785	EFM3, UTP18, TRM2, SNU13, EFM5, SWD3, EFM4, UTP13, TRM8, EFM6, NCL1, MTQ1, DHR2, GCV1, YGR283C, RMT2, KRR1, RRP36, DIM1, NOC4, MRM1, RPS6B, COQ3, GCD10, TRM82, GCD14, CTM1, RKM1
macromolecule methylation	0.000483618	EFM3, UTP18, TRM2, SNU13, EFM5, SWD3, EFM4, UTP13, TRM8, EFM6, NCL1, MTQ1, DHR2, RMT2, KRR1, RRP36, DIM1, NOC4, MRM1, RPS6B, GCD10, TRM82, GCD14, CTM1, RKM1
ribonucleoprotein complex assembly	0.000947521	SSF1, RPS11A, YHC1, RPL24B, PRP19, BRX1, SMD3, RPL12A, RPS27B, TIF35, ESF2, RDS3, SUI3, RPL3, TAH1, RPS10B, SDO1, MRPL7, RPS0B, RPS0A, SAD1, RPF1, RPS26B, RSM7, MRT4, RPS15, KIN28, IPI3, TMA20
rRNA-containing ribonucleoprotein complex export from nucleus	0.00109703	ARB1, ARX1, RPS10B, NOP53, RPS0B, FAP7, RPS0A, ECM1, RPF1, BUD20, RPS3, RPS26B, RPS15, SLX9, RPS18B
endonucleolytic cleavage in ITS1 to separate SSU-rRNA from 5.8S rRNA and LSU-rRNA from tricistronic rRNA transcript (SSU-rRNA, 5.8S rRNA, LSU-rRNA)	0.00149529	KRR1, BUD21, ESF2, UTP18, ENP1, RPS0B, RPS0A, NOC4, FCF2, RPS21B, UTP13, RPS18B
organonitrogen compound metabolic process	0.00223611	BNA7, RPL36B, ADE1, ATP15, RKI1, HIS1, LYS9, SPC2, SPC3, SPC1, HPA2, RPS27B, ETT1, GCV3, LYS5, CAB1, MRP51, RPP2A, MRPL37, GCV1, MRPL39, ATP20, ASP1, CTP1, RPS9B, MRP49, RIB4, RPS0B, RPS0A, SKP1, PAN6, ERR3, RPS26B, MRT4, RPS15, AAT1, BNA1, BAT2, BAT1, BNA4, RPS11A, RPL24B, CAM1, CDC36, SER2, RPE1, TIF35, MTQ1, RPL17B, RPL3, RPS20, RBG2, OAC1, YMR31, RMT2, FLX1, MRPS28, RPS10B, URA7, TPC1, ODC2, …
ribosomal large subunit biogenesis	0.0022979	SSF1, NOP53, MRPL7, SNU13, RPL24B, BRX1, RPF1, RPL12A, NOP12, MAK16, RPL17B, MRT4, SYO1, ALB1, YAE1, RPL3, RPL37A, IPI3, NHP2, REI1, NSA2
organonitrogen compound biosynthetic process	0.00319258	BNA7, RPL36B, ADE1, ATP15, RKI1, HIS1, LYS9, RPS27B, ETT1, CAB1, LYS5, MRP51, RPP2A, MRPL37, MRPL39, ATP20, CTP1, RPS9B, MRP49, RIB4, RPS0B, RPS0A, SKP1, RPS26B, MRT4, RPS15, BNA1, BAT2, BAT1, BNA4, RPS11A, RPL24B, CAM1, CDC36, SER2, TIF35, MTQ1, RPL17B, RPL3, RPS20, OAC1, RBG2, YMR31, FLX1, MRPS28, RPS10B, TPC1, ODC2, URA7, RPL37A, RKM1, TMA20, RPS18B, AAH1, MRP10, COA3, COX10, RPS3, RPL12A, ADE…
nitrogen compound metabolic process	0.00480611	BNA7, RTR2, ADE1, ATP15, LSM8, HIS1, SPC2, SPC3, SPC1, HPA2, MSS18, ETT1, MAK16, GCV3, MRP51, RPP2A, MRPL37, TCD1, GCV1, SRB7, MRPL39, SRB6, ATP20, KRR1, MRP49, FAL1, RIB4, SDO1, RPS0B, RPS0A, MED11, SKP1, PAN6, MRM1, ELC1, RFC5, RFC2, RPS15, SRL3, AAT1, BNA1, BNA4, RPC40, TRI1, CAM1, CDC36, SER2, RPE1, TIF35, RRP40, RPL17B, RPS20, SUT2, RBG2, OAC1, QRI5, RMT2, RTT102, FLX1, AIR1, ODC2, PRI1, RPF…
cellular nitrogen compound metabolic process	0.00710332	BNA7, RTR2, ADE1, ATP15, LSM8, SPC2, SPC3, SPC1, MSS18, ETT1, MAK16, MRP51, RPP2A, MRPL37, TCD1, SRB7, MRPL39, SRB6, ATP20, KRR1, MRP49, FAL1, RIB4, SDO1, RPS0B, RPS0A, MED11, SKP1, MRM1, ELC1, RFC5, RFC2, RPS15, SRL3, BNA1, BNA4, RPC40, TRI1, CAM1, CDC36, RPE1, TIF35, RRP40, RPL17B, RPS20, SUT2, RBG2, OAC1, QRI5, RMT2, RTT102, FLX1, AIR1, ODC2, PRI1, RPF1, NOP12, POP4, TIM18, RPS18B, POP8, FYV7,…
mitochondrial membrane organization	0.0126753	TOM5, MIC12, TOM7, TOM6, MIC10, SAM50, TIM12, COX18, TIM8, TIM18, ATP20, TAZ1
rRNA export from nucleus	0.0138551	RPS26B, RPS10B, RPS15, RPS0B, RPS0A, RPS18B, RPS3
RNA modification	0.0170231	KRR1, ELP3, UTP18, TRM2, RRP36, GAR1, SNU13, DIM1, NOC4, MRM1, CGI121, UTP13, TRM8, PCC1, RPS6B, NCL1, ISU2, GCD10, TRM82, TCD1, GCD14, DHR2, NHP2
RNA methylation	0.0201657	KRR1, TRM2, RRP36, UTP18, SNU13, DIM1, NOC4, MRM1, UTP13, TRM8, RPS6B, NCL1, GCD10, TRM82, GCD14, DHR2
organelle assembly	0.0321261	YPT7, SSF1, RPS11A, RPS10B, SDO1, MRPL7, RPS0B, RPL24B, RPS0A, SKP1, BRX1, RPF1, RPL12A, RPS27B, RPS26B, ESF2, RSM7, MRT4, EMC6, RPS15, RPL3, SGT1, IPI3
gene expression	0.0361813	SSF1, RPL36B, RTR2, GIM3, LSM8, SPC2, PRP19, RRT14, SPC3, SWD3, SPC1, MSS18, RPS27B, ETT1, ESF2, MAK16, MRP51, RPP2A, GLE2, ORC4, TCD1, MRPL37, MRPL39, SRB7, SRB6, KRR1, CTP1, RPS9B, MRP49, FAL1, SDO1, RPS0B, RPS0A, MED11, SKP1, MRM1, ELC1, PCC1, WTM2, RPA49, RPS26B, MRT4, RPS15, SRL3, RPA43, RPC40, RPS11A, EGD1, RPL24B, TRI1, CAM1, CDC36, LHP1, TIF35, SNF4, RRP40, MTQ1, RPL17B, RPL3, RPS20, RBG2…
ribosomal small subunit assembly	0.0417256	RPS27B, ESF2, RSM7, RPS10B, RPS11A, RPS15, RPS0B, RPS0A
nucleoside phosphate biosynthetic process	0.0498208	BNA7, ADE1, ATP15, URA7, DCD1, FMN1, ADE16, XPT1, APT1, DFR1, CAB1, BNA1, FUR1, URA10, AAH1, BNA4, MTD1, ATP20
KEGG Pathway	FDR	Genes
ribosome	7.25325e-08	RPL36B, RPS11A, RPL20A, RPL24B, RPL34B, RPS3, RPL12A, RPS27B, RPL30, RPL32, RPL17B, RPP2A, RPL3, MRP17, RPS20, RPS25B, RPS9B, MRPS28, RPL2B, MRPL6, RPS10B, RPL2A, MRPL7, RPS0B, RPS0A, RPL31A, RPL29, RPS16B, RPL31B, RPS6B, RPS26B, RSM7, RPS15, RPL37A, RPS21B, RPS18B, MRP2
purine metabolism	0.0374138	DAL3, RPC40, ADE1, FAP7, PRI1, RPA49, ADE16, RPB11, RPC25, APT1, RPC34, RPA43, YSA1, RPC10, RPC11, AAH1
CLUSTER 5
GO Term	FDR	Genes
single-organism metabolic process	0.0114146	NBP35, LEU1, SNZ1, UBP14, CYC1, HUL5, DED81, CYC7, LEU4, YKL070W, AAD10, LYS4, LCB4, AAD14, MNL2, RMD9, MNL1, MXR1, GUT1, HBN1, ARE1, SDH3, YJR098C, MSS4, RNR3, ACS1, RIB1, GRR1, FBP26, SOR2, DAP1, INO1, IDP2, ADH6, LSB6, SRX1, SNO1, ADH1, ADH3, BDS1, PET18, INP53, AUR1, GPD2, GRX2, PUT3, YNR071C, ERT1, CBP1, SER33, YFT2, YCR102C, MHT1, PHO87, FUS3
CLUSTER 6
GO Term	FDR	Genes
single-organism process	1.29424e-07	APP1, OAF1, VPS54, ECM22, PCL7, CDC15, MDY2, YOL162W, SPC105, STE11, YOL163W, LCB5, STR3, AFR1, ROG3, CTH1, VIP1, ALR1, MET32, PSK2, SUT1, YKR075C, VTC3, DCS1, PBN1, BEM4, MBR1, GSM1, AGP3, PGM1, BNA3, SCC2, BTN2, PHM7, PAM1, WHI4, DUG3, OPT2, PIN3, ARG2, MPS1, MGA1, HAP2, BRO1, SGA1, SMP1, GAS3, FCY1, ECM3, GAS5, RPT2, JEN1, MKC7, YMR085W, RPT3, NUP60, RPT5, RGS2, USV1, SIR3, MCT1, GIS3, PHO2, A…
single-organism cellular process	5.90223e-07	APP1, OAF1, VPS54, ECM22, PCL7, MDY2, CDC15, YOL162W, SPC105, STE11, YOL163W, LCB5, STR3, AFR1, ROG3, CTH1, VIP1, ALR1, MET32, PSK2, YKR075C, VTC3, DCS1, PBN1, BEM4, MBR1, GSM1, AGP3, PGM1, BNA3, SCC2, PAM1, WHI4, DUG3, OPT2, PIN3, ARG2, MPS1, HAP2, SGA1, SMP1, GAS3, FCY1, ECM3, GAS5, RPT2, JEN1, MKC7, YMR085W, RPT3, NUP60, RPT5, RGS2, USV1, SIR3, MCT1, GIS3, PHO2, AVT3, AVT4, PIP2, ATG32, TOM40,…
methionine biosynthetic process	0.000280826	THR1, HOM3, MET17, MET16, ARO8, MET1, YML082W, STR3, MET8, MET10, CYS3, MET5
aspartate family amino acid biosynthetic process	0.00175861	MET17, HOM3, ARO8, MET16, THR1, LYS1, MET1, YML082W, STR3, MET8, MET10, CYS3, MET5
response to extracellular stimulus	0.00196354	BRO1, IML1, PRB1, SUT1, ATG11, PIP2, OAF1, ECM22, YKR075C, TAX4, SNF12, DCS1, HSP31, YJL206C, MTL1, URC2, GSM1, USV1, VHR1, PDR1, YJL144W, HAP2
response to nutrient levels	0.00237961	BRO1, IML1, PRB1, SUT1, ATG11, PIP2, OAF1, ECM22, YKR075C, TAX4, SNF12, DCS1, HSP31, YJL206C, MTL1, URC2, GSM1, USV1, VHR1, PDR1, HAP2
positive regulation of macromolecule metabolic process	0.00240883	CAF40, YOR338W, LEU3, PIP2, OAF1, ATG11, ECM22, YRR1, YKL222C, LDB19, STP2, HAL1, HSF1, STE11, XBP1, VHR1, PDR1, YAP1, RPN4, ROG3, SPS100, HAP2, BRO1, MET32, SSK1, SMP1, SUT1, FUN19, SNF12, STE7, DCS1, HSP82, PBP1, NFI1, SET2, RPT2, RPT3, RLM1, YJL206C, RPT5, URC2, USV1, YAK1, SIR3, SLI15, WAR1, NUP100, TEC1, PHO2
single-organism developmental process	0.00250665	YOR338W, OAF1, VPS54, PEX6, RMD6, IME2, MDY2, RMD5, OPT2, PNC1, HYM1, ZDS2, CTA1, SHE3, VHR1, UBX7, YNL194C, LDS2, AFR1, SPS100, UBX6, LAG2, HSP104, MCK1, VIP1, PRB1, RIM4, SGA1, CWP1, RSC1, SET2, GSM1, SIR3, YSW1, KIC1, TEC1
developmental process	0.00252861	YOR338W, OAF1, VPS54, PEX6, RMD6, IME2, MDY2, RMD5, OPT2, PNC1, HYM1, ZDS2, CTA1, SHE3, VHR1, UBX7, YNL194C, LDS2, AFR1, SPS100, UBX6, LAG2, HSP104, MCK1, VIP1, PRB1, RIM4, SGA1, CWP1, DCS1, RSC1, SET2, GSM1, SIR3, YSW1, KIC1, TEC1
positive regulation of metabolic process	0.00324481	YOR338W, LEU3, OAF1, PIP2, ECM22, YRR1, YKL222C, HSF1, STE11, VHR1, YAP1, ROG3, RPN4, SPS100, SSK1, MET32, SUT1, DCS1, URC2, GSM1, YAK1, SLI15, NUP100, CAF40, ATG11, LDB19, STP2, HAL1, XBP1, PDR1, HAP2, BRO1, SMP1, FUN19, STE7, SNF12, HSP82, PBP1, SET2, NFI1, RPT2, RPT3, RLM1, YJL206C, RPT5, USV1, SIR3, WAR1, TEC1, PHO2
response to external stimulus	0.0034553	BRO1, IML1, PRB1, SUT1, ATG11, PIP2, OAF1, ECM22, YKR075C, TAX4, SNF12, DCS1, HSP31, YJL206C, MTL1, URC2, GSM1, USV1, VHR1, PDR1, YJL144W, HAP2
cell communication	0.00369875	SKG3, PIP2, OAF1, ATG11, CDC15, FRK1, HSP31, PTK2, PTK1, HSF1, STE11, LCB5, PRR1, VHR1, PDR1, SLT2, YAP1, AFR1, ROG3, YJL144W, HAP2, PRB1, IML1, SSK1, SMP1, TAX4, YHR182W, YKR075C, PDE1, STE7, SNF12, VTC3, DCS1, HAL5, BEM4, RTC1, RLM1, MKC7, YJL206C, MTL1, RGS2, URC2, COS111, USV1, GSM1, VHS1, KIC1, GIS3
aspartate family amino acid metabolic process	0.00448715	HOM3, MET17, ARO8, MET16, THR1, LYS1, MET1, YML082W, XBP1, STR3, MET8, MET10, SPS100, CYS3, MET5
protein phosphorylation	0.00480688	SKG3, ATG11, PCL7, IME2, FRK1, CDC15, SCY1, PTK2, PTK1, STE11, PRR1, SLT2, MPS1, MCK1, SSK1, SMP1, PSK2, PDE1, ISR1, STE7, HAL5, TFB3, FMP48, RLM1, YAK1, SLI15, VHS1, KIC1, PHO81
cysteine biosynthetic process	0.00610585	MET17, MET16, YML082W, STR3, MET10, CYS3, MET5
positive regulation of biological process	0.00656375	YOR338W, LEU3, PIP2, OAF1, ECM22, YRR1, YKL222C, ZDS2, HSF1, STE11, VHR1, YAP1, ROG3, RPN4, SPS100, IML1, SSK1, MET32, SUT1, DCS1, URC2, GSM1, YAK1, SLI15, NUP100, ALY2, CAF40, ATG11, PIN3, OPT2, LDB19, STP2, HAL1, XBP1, PDR1, HAP2, REF2, BRO1, SMP1, ASK10, FUN19, STE7, SNF12, RTC1, HSP82, PBP1, ESP1, SET2, NFI1, RPT2, RPT3, RLM1, YJL206C, RPT5, USV1, SIR3, WAR1, TEC1, PHO2
cellular developmental process	0.00736971	YOR338W, OAF1, VPS54, PEX6, RMD6, IME2, MDY2, RMD5, OPT2, PNC1, HYM1, ZDS2, SHE3, VHR1, UBX7, YNL194C, LDS2, AFR1, SPS100, UBX6, LAG2, HSP104, MCK1, VIP1, PRB1, RIM4, SGA1, CWP1, RSC1, SET2, GSM1, SIR3, YSW1, KIC1, TEC1
cellular amino acid biosynthetic process	0.0102096	HOM3, MET17, ARO8, MET16, LEU3, THR1, LYS1, MET1, YML082W, ARG2, STR3, MET8, CPA1, MET10, CYS3, ABZ1, MET5, PHO2
positive regulation of cellular process	0.0104364	YOR338W, LEU3, PIP2, OAF1, ECM22, YRR1, YKL222C, ZDS2, HSF1, STE11, VHR1, YAP1, ROG3, RPN4, SPS100, IML1, SSK1, MET32, SUT1, DCS1, URC2, GSM1, YAK1, SLI15, NUP100, ALY2, CAF40, ATG11, PIN3, OPT2, LDB19, STP2, HAL1, XBP1, PDR1, HAP2, REF2, BRO1, SMP1, FUN19, STE7, SNF12, HSP82, RTC1, PBP1, ESP1, SET2, RPT2, RPT3, RLM1, YJL206C, RPT5, USV1, SIR3, WAR1, TEC1, PHO2
response to abiotic stimulus	0.0105454	ASM4, MCK1, MYO5, SSK1, SMP1, SPI1, PIM1, DCS1, HSP82, HSP30, NUP60, HAL1, HSF1, WSC4, STE11, CTT1, LCB5, USV1, SLT2, YAP1, NUP100, WAR1, YJL144W, HSP104
homoserine metabolic process	0.0136025	THR1, HOM3, MET17, YML082W, STR3, CYS3
anatomical structure morphogenesis	0.0143727	YOR338W, OAF1, VPS54, IME2, MDY2, RMD6, RMD5, OPT2, HYM1, UBX7, YNL194C, AFR1, LDS2, SPS100, UBX6, MCK1, VIP1, PRB1, SGA1, RIM4, CWP1, SET2, RSC1, GSM1, YSW1, KIC1
alpha-amino acid metabolic process	0.0152734	HOM3, MET17, MET16, ARO8, GFA1, DUG3, PDC6, PDC5, THR1, LYS1, MET1, YML082W, XBP1, ARG2, STR3, MET8, CPA1, MET10, SPS100, CYS3, BNA3, ABZ1, MET5
cellular response to extracellular stimulus	0.0156004	IML1, PRB1, ATG11, PIP2, OAF1, YKR075C, TAX4, SNF12, DCS1, HSP31, YJL206C, MTL1, URC2, GSM1, USV1, VHR1, PDR1, YJL144W, HAP2
positive regulation of transcription from RNA polymerase II promoter	0.0163307	CAF40, LEU3, YOR338W, PIP2, OAF1, ECM22, YRR1, YKL222C, STP2, HAL1, HSF1, XBP1, VHR1, PDR1, YAP1, RPN4, SPS100, HAP2, MET32, SMP1, SUT1, SNF12, RPT2, RPT3, RLM1, YJL206C, RPT5, URC2, USV1, WAR1, TEC1, PHO2
signal transduction by protein phosphorylation	0.0174052	RLM1, SKG3, SSK1, SMP1, STE11, PRR1, CDC15, STE7, SLT2, KIC1
response to heat	0.0177839	ASM4, MCK1, NUP60, HSF1, WSC4, STE11, LCB5, PIM1, YAP1, DCS1, NUP100, HSP30, HSP104
positive regulation of RNA metabolic process	0.0180491	CAF40, LEU3, YOR338W, PIP2, OAF1, ECM22, YRR1, YKL222C, STP2, HAL1, HSF1, XBP1, VHR1, PDR1, YAP1, RPN4, SPS100, HAP2, MET32, SMP1, SUT1, SNF12, DCS1, RPT2, RPT3, RLM1, YJL206C, RPT5, URC2, USV1, YAK1, SIR3, WAR1, NUP100, TEC1, PHO2
cellular response to nutrient levels	0.0209856	IML1, PRB1, ATG11, PIP2, OAF1, YKR075C, TAX4, SNF12, DCS1, HSP31, YJL206C, MTL1, URC2, GSM1, USV1, VHR1, PDR1, HAP2
positive regulation of transcription, DNA-templated	0.0213771	CAF40, LEU3, YOR338W, PIP2, OAF1, ECM22, YRR1, YKL222C, STP2, HAL1, HSF1, XBP1, VHR1, PDR1, YAP1, RPN4, SPS100, HAP2, MET32, SMP1, SUT1, SNF12, RPT2, RPT3, RLM1, YJL206C, RPT5, URC2, USV1, YAK1, SIR3, WAR1, NUP100, TEC1, PHO2
response to stimulus	0.0222388	ASM4, SKG3, PIP2, OAF1, ECM22, SIS1, YRR1, SPI1, GSH1, MDY2, CDC15, HSF1, STE11, LCB5, SOH1, VHR1, AFR1, YAP1, ROG3, RPN4, IML2, MYO5, IML1, PAU3, SSK1, SUT1, YKR075C, PIM1, PTR3, RPO21, MMS22, VTC3, DCS1, PBN1, RAD52, BEM4, URC2, CTT1, GSM1, VHS1, NUP100, SCC2, THI4, TRR1, ATG11, YLR046C, DSK2, FRK1, SAN1, HSP30, HSP31, PTK2, HAL1, PTK1, CTA1, WSC4, XBP1, PRR1, PDR1, SLT2, YJL144W, HAP2, HSP104,…
localization	0.0233917	VPS54, ECM22, MDY2, YOL162W, RCR1, YBR287W, RET2, RGL1, BUL1, ATG9, SPC105, YOL163W, ROG3, MAL31, MYO5, ALR1, SUT1, JSN1, MST27, VTC3, SUL2, PEP12, ENT5, AGP3, SCC2, BTN2, SDS22, PHM7, YLR046C, GAL2, OPT2, HSP30, PTK2, PTK1, SHE3, YNL194C, MPS1, UBX3, BRO1, MVP1, STI1, ECM3, JEN1, RPT2, SEC18, CSR2, NUP60, STP22, THI74, SIR3, CSC1, ASM4, HXT1, AVT3, AVT4, SEC5, SIS1, PEX6, TOM40, PEX3, YDL199C, Z…
response to chemical	0.0284208	TRR1, PIP2, OAF1, SIS1, YRR1, DSK2, GSH1, MDY2, SAN1, HSP30, HSP31, CTA1, STE11, XBP1, PRR1, VHR1, PDR1, SLT2, YAP1, AFR1, RPN4, ROG3, YJL144W, HAP2, HSP104, IML2, BRO1, SSM4, SUT1, PDE1, ASK10, PIM1, PTR3, STE7, PBN1, DCS1, BEM4, RPT2, RPT3, STE24, YJL206C, YDL124W, RPT5, MTL1, URC2, CTT1, GSM1, USV1
positive regulation of nucleobase-containing compound metabolic process	0.0307846	CAF40, LEU3, YOR338W, PIP2, OAF1, ECM22, YRR1, YKL222C, STP2, HAL1, HSF1, XBP1, VHR1, PDR1, YAP1, RPN4, SPS100, HAP2, MET32, SMP1, SUT1, SNF12, DCS1, HSP82, RPT2, RPT3, RLM1, YJL206C, RPT5, URC2, USV1, YAK1, SIR3, WAR1, NUP100, TEC1, PHO2
regulation of biological process	0.045448	SKG3, LEU3, OAF1, ECM22, YRR1, PCL7, CDC15, PNC1, SPC105, STE11, LCB5, SOH1, AFR1, ROG3, RPN4, CTH1, VIP1, FYV10, MET32, PSK2, SUT1, YKR075C, PIM1, VTC3, DCS1, AHC1, BEM4, GSM1, YAK1, SCC2, TRR1, TPD3, WHI4, OPT2, PIN3, HYM1, PTK2, STP2, PTK1, PRR1, MPS1, MGA1, HAP2, BRO1, SMP1, PDE1, PBP1, RSC1, SET2, RPT2, RPT3, RLM1, MKC7, CSR2, NUP60, RPT5, RGS2, COS111, USV1, STP22, SIR3, GIS3, KIC1, WAR1, P…
serine family amino acid biosynthetic process	0.0458976	HOM3, MET17, MET16, YML082W, STR3, MET10, CYS3, MET5
KEGG Pathway	FDR	Genes
sulfur metabolism	0.0291889	MET17, MET16, YML082W, MET10, MET5
CLUSTER 7
GO Term	FDR	Genes
regulation of cellular process	2.56817e-10	POR1, YLR278C, STB3, PCL6, SCP160, UBP15, TUP1, INO80, RIM101, RAD5, PPQ1, RGT1, KES1, NPT1, CMK1, YPT53, YGR122W, ARP8, PRK1, MEC1, BEM3, CLB3, BEM2, SSP2, MKS1, KAP95, MSN2, YTA7, GAC1, CST6, CCR4, SPT8, CTI6, SIP1, XRN1, TRA1, ZAP1, SPT16, SPA2, LST7, TOR1, AKL1, DOA4, TIS11, AFT1, SEC23, FES1, MGA2, SNF1, FKS1, REB1, TUS1, SRO7, TAF2, KCS1, ILS1, SWC4, GCN1, AIM3, CDC24, NDI1, TIF4632, SSN2, …
regulation of biological process	2.73044e-10	POR1, YLR278C, STB3, PCL6, SCP160, UBP15, TUP1, INO80, RIM101, RAD5, PPQ1, RGT1, KES1, RPN1, NPT1, CMK1, YPT53, RGC1, YGR122W, ARP8, PRK1, MEC1, BEM3, CLB3, BEM2, SSP2, MKS1, KAP95, MSN2, YTA7, GAC1, CST6, CCR4, SPT8, CTI6, SIP1, XRN1, TRA1, ZAP1, SPT16, SPA2, LST7, VAN1, TOR1, AKL1, DOA4, AFT1, TIS11, SEC23, FES1, MGA2, SNF1, FKS1, REB1, SRO7, TUS1, TAF2, KCS1, ILS1, SWC4, GCN1, AIM3, CDC24, NDI…
cell communication	1.22739e-08	SCH9, IRA2, STB3, SEC7, MIG2, SCP160, TUP1, SWI1, PEP4, PPQ1, RGT1, MTC5, YPT53, CMK1, GCN4, TSA1, SFK1, BEM3, CDC60, BEM2, MKS1, MSN2, CST6, DSE1, SIP1, BOI2, CYR1, MDS3, ZAP1, SPT6, KIN1, SPO14, SPA2, GPR1, LST7, WSC2, TOR1, AFT1, RIM15, SNF1, ZWF1, SRO7, TUS1, GEA1, GEA2, GCN1, CDC24, SSN2, PTP2, PIK1, SAC7, BCY1, NBP2, SNT1, RTG3, VPS21, TPS1, TAP42
biological regulation	4.05038e-08	POR1, YLR278C, STB3, PCL6, SCP160, TUP1, UBP15, INO80, TEL1, RIM101, RAD5, SSQ1, PPQ1, RGT1, KES1, PPZ1, RPN1, NPT1, CMK1, YPT53, MAM3, RGC1, YGR122W, ARP8, PRK1, MEC1, BEM3, CLB3, BEM2, SSP2, MKS1, KAP95, MSN2, YTA7, GAC1, CST6, CCR4, SPT8, CTI6, SIP1, XRN1, TRA1, ZAP1, SPT16, SPA2, LST7, POX1, VAN1, TOR1, AKL1, DOA4, AFT1, TIS11, SEC23, FES1, SNF1, MGA2, FKS1, REB1, SRO7, TUS1, KCS1, TAF2, ILS1…
response to stimulus	2.85868e-07	STB3, SCP160, TUP1, INO80, TEL1, RIM101, RAD5, PPQ1, RGT1, CAB3, YPT53, CMK1, MYO3, ARP8, MEC1, BEM3, IMH1, BEM2, MKS1, MSN2, GAC1, RFC1, CST6, YOR1, POL3, SIP1, TRA1, ZAP1, SPT16, SPA2, LST7, TOR1, ALD6, AFT1, FES1, MGA2, SNF1, TUS1, SRO7, BPH1, SWC4, GCN1, CDC24, STE23, SSN2, DDR48, SAC7, BCY1, NBP2, RTG3, TPS2, TPS1, TAP42, SCH9, IRA2, SEC7, MIG2, SIS2, YNL134C, NUP188, SWI1, DIN7, PEP4, MLP2,…
cellular response to stimulus	5.37562e-07	SCH9, IRA2, STB3, SEC7, MIG2, SCP160, TUP1, INO80, TEL1, NUP188, RIM101, SWI1, DIN7, RAD5, PEP4, MLP2, PPQ1, SWI6, RGT1, MTC5, RTF1, SPT23, SNQ2, YPT53, CMK1, GCN4, THO2, ARP8, GRE3, TSA1, MCM4, SFK1, MEC1, CDC60, BEM3, IMH1, BEM2, MKS1, MSN2, CST6, RFC1, POL3, DSE1, SGS1, SIP1, BOI2, TRA1, CYR1, MDS3, ZAP1, SPT5, SPT16, SPT6, KIN1, SPA2, SPO14, GPR1, LST7, MAC1, WSC2, TOR1, AFT1, RIM15, FES1, MG…
positive regulation of cellular process	1.2576e-06	SCH9, STB3, MIG2, INO80, RIM101, SFL1, SWI1, SWI6, RGT1, MTC5, KES1, RTF1, SPT23, ARG80, GCN4, THO2, CYS4, PDC2, EFT2, MEC1, CLB3, SSP2, YTA7, MSN2, CST6, CCR4, SPT8, CTI6, ALY1, NOT5, XRN1, TRA1, ZAP1, SPT5, VRP1, SPT6, SPT16, SPA2, LST7, GAL11, MAC1, NAM8, AFT1, RIM15, SNF1, MGA2, FKS1, RSP5, TAF2, DPB11, BZZ1, GCN1, PAH1, NDI1, SSN2, PIK1, BCY1, ACE2, TFG2, SNT1, RTG3, CET1, SIN3, TAP42
positive regulation of biological process	1.44011e-06	SCH9, STB3, MIG2, INO80, RIM101, SFL1, SWI1, SWI6, RGT1, MTC5, KES1, RTF1, SPT23, ARG80, GCN4, THO2, CYS4, RGC1, PDC2, EFT2, MEC1, CLB3, SSP2, YTA7, MSN2, CST6, CCR4, SPT8, CTI6, ALY1, NOT5, XRN1, TRA1, ZAP1, SPT5, VRP1, SPT6, SPT16, SPA2, LST7, GAL11, MAC1, NAM8, AFT1, RIM15, SNF1, MGA2, FKS1, RSP5, TAF2, DPB11, BZZ1, GCN1, PAH1, NDI1, SSN2, PIK1, BCY1, ACE2, TFG2, SNT1, RTG3, CET1, SIN3, TAP42
positive regulation of transcription from RNA polymerase II promoter	1.79628e-06	SCH9, ZAP1, STB3, MIG2, SPT5, SPT16, SPT6, INO80, RIM101, SFL1, SWI1, MAC1, GAL11, SWI6, RGT1, RTF1, SPT23, AFT1, ARG80, MGA2, GCN4, RSP5, TAF2, PDC2, PAH1, SSN2, MSN2, YTA7, CST6, SPT8, CCR4, ACE2, TFG2, NOT5, RTG3, CET1, XRN1, SIN3, TRA1
regulation of response to stimulus	2.05297e-06	SCH9, IRA2, MIG2, SPT5, SEC7, TUP1, SPA2, LST7, PPQ1, MTC5, RTF1, SNF1, TUS1, GCN4, RSP5, GEA1, GEA2, GCN1, CDC60, BEM3, CDC24, BEM2, PTP2, SAC7, BCY1, NBP2, DSE1, SNT1, TAP42
positive regulation of nucleobase-containing compound metabolic process	2.25289e-06	SCH9, ZAP1, STB3, SPT5, MIG2, SPT16, SPT6, INO80, RIM101, SFL1, SWI1, MAC1, GAL11, SWI6, RGT1, RTF1, SPT23, NAM8, AFT1, ARG80, MGA2, GCN4, THO2, RSP5, TAF2, PDC2, MEC1, PAH1, YTA7, MSN2, SSN2, CST6, SPT8, CCR4, BCY1, ACE2, TFG2, CTI6, RTG3, NOT5, CET1, XRN1, SIN3, TAP42, TRA1
positive regulation of RNA metabolic process	2.49055e-06	SCH9, ZAP1, STB3, SPT5, MIG2, SPT16, SPT6, INO80, RIM101, SFL1, SWI1, MAC1, GAL11, SWI6, RGT1, RTF1, SPT23, NAM8, AFT1, ARG80, MGA2, GCN4, THO2, RSP5, TAF2, PDC2, PAH1, YTA7, MSN2, SSN2, CST6, SPT8, CCR4, ACE2, TFG2, CTI6, RTG3, NOT5, CET1, XRN1, SIN3, TAP42, TRA1
positive regulation of cellular biosynthetic process	3.09861e-06	SCH9, ZAP1, STB3, SPT5, MIG2, SPT16, SPT6, INO80, RIM101, SFL1, SWI1, MAC1, GAL11, SWI6, RGT1, RTF1, SPT23, AFT1, ARG80, MGA2, SNF1, GCN4, THO2, RSP5, TAF2, PDC2, EFT2, GCN1, MEC1, PAH1, YTA7, MSN2, SSN2, CST6, SPT8, CCR4, BCY1, ACE2, TFG2, CTI6, RTG3, NOT5, CET1, XRN1, SIN3, TAP42, TRA1
positive regulation of transcription, DNA-templated	3.17486e-06	SCH9, ZAP1, STB3, SPT5, MIG2, SPT16, SPT6, INO80, RIM101, SFL1, SWI1, MAC1, GAL11, SWI6, RGT1, RTF1, SPT23, AFT1, ARG80, MGA2, GCN4, THO2, RSP5, TAF2, PDC2, PAH1, YTA7, MSN2, SSN2, CST6, SPT8, CCR4, ACE2, TFG2, CTI6, NOT5, RTG3, CET1, XRN1, SIN3, TAP42, TRA1
positive regulation of biosynthetic process	3.87392e-06	SCH9, ZAP1, STB3, SPT5, MIG2, SPT16, SPT6, INO80, RIM101, SFL1, SWI1, MAC1, GAL11, SWI6, RGT1, RTF1, SPT23, AFT1, ARG80, MGA2, SNF1, GCN4, THO2, RSP5, TAF2, PDC2, EFT2, GCN1, MEC1, PAH1, YTA7, MSN2, SSN2, CST6, SPT8, CCR4, BCY1, ACE2, TFG2, CTI6, RTG3, NOT5, CET1, XRN1, SIN3, TAP42, TRA1
single-organism process	5.65013e-06	POR1, YBT1, STB3, PCL6, SCP160, DOP1, UBP15, ECM21, APA1, TEL1, MCA1, RAD5, SSQ1, YUR1, PPQ1, RGT1, SUR1, CMK1, NPT1, ADE6, ADE3, MAM3, RGC1, SRC1, PAN1, TOM70, KGD2, PRK1, IMH1, BEM3, BEM2, MKS1, SSP2, YTA6, KAP95, YTA7, TAO3, GAC1, RFC1, CCR4, YOR1, POL3, CTI6, SIP1, ZAP1, EXO84, OPT1, SPA2, SIA1, VAN1, ALD6, DYN1, DOA4, AFT1, SHM2, MGA2, SRO7, KCS1, PLB3, CDC27, CDC24, HNM1, NDI1, SSN2, VID30,…
positive regulation of gene expression	6.93075e-06	SCH9, ZAP1, STB3, SPT5, MIG2, SPT6, SPT16, INO80, RIM101, SFL1, SWI1, MAC1, GAL11, SWI6, RGT1, RTF1, SPT23, NAM8, AFT1, ARG80, MGA2, GCN4, THO2, RSP5, TAF2, PDC2, EFT2, GCN1, PAH1, YTA7, MSN2, SSN2, CST6, SPT8, CCR4, ACE2, TFG2, CTI6, RTG3, NOT5, CET1, XRN1, SIN3, TAP42, TRA1
positive regulation of macromolecule biosynthetic process	7.98328e-06	SCH9, ZAP1, STB3, SPT5, MIG2, SPT16, SPT6, INO80, RIM101, SFL1, SWI1, MAC1, GAL11, SWI6, RGT1, RTF1, SPT23, AFT1, ARG80, MGA2, GCN4, THO2, RSP5, TAF2, PDC2, EFT2, GCN1, MEC1, PAH1, YTA7, MSN2, SSN2, CST6, SPT8, CCR4, ACE2, TFG2, CTI6, RTG3, NOT5, CET1, XRN1, SIN3, TAP42, TRA1
positive regulation of nitrogen compound metabolic process	9.62525e-06	SCH9, ZAP1, STB3, SPT5, MIG2, SPT6, SPT16, INO80, RIM101, SFL1, SWI1, MAC1, GAL11, SWI6, RGT1, RTF1, SPT23, NAM8, AFT1, ARG80, MGA2, GCN4, THO2, RSP5, TAF2, PDC2, EFT2, GCN1, MEC1, PAH1, YTA7, MSN2, SSN2, CST6, SPT8, CCR4, BCY1, ACE2, TFG2, CTI6, RTG3, NOT5, CET1, XRN1, SIN3, TAP42, TRA1
intracellular signal transduction	1.12873e-05	SCH9, MDS3, IRA2, SEC7, KIN1, SPO14, LST7, WSC2, TOR1, MTC5, YPT53, RIM15, SNF1, TUS1, SRO7, GEA1, GEA2, SFK1, CDC60, BEM3, CDC24, BEM2, PTP2, PIK1, SAC7, BCY1, NBP2, SNT1, VPS21, BOI2, TAP42, CYR1
positive regulation of cellular metabolic process	1.57917e-05	SCH9, MIG2, STB3, INO80, RIM101, SFL1, SWI1, SWI6, KES1, RGT1, RTF1, SPT23, ARG80, GCN4, THO2, PDC2, EFT2, MEC1, SSP2, MSN2, YTA7, CST6, SPT8, CCR4, CTI6, NOT5, XRN1, TRA1, ZAP1, SPT5, SPT6, SPT16, MAC1, GAL11, NAM8, AFT1, SNF1, MGA2, RSP5, TAF2, DPB11, GCN1, PAH1, SSN2, BCY1, ACE2, TFG2, SNT1, RTG3, SIN3, CET1, TAP42
response to abiotic stimulus	1.97453e-05	IRA2, SIS2, TEL1, NUP188, RIM101, MAC1, WSC2, SWI6, ALD6, CAB3, SPT23, RIM15, MGA2, RSP5, MYO3, GRE3, BPH1, BZZ1, GCN1, MSN2, PTP2, GAC1, HSP78, NBP2, YGK3, TPS2, SIN3, TPS1
signal transduction	2.0196e-05	SCH9, MDS3, IRA2, SEC7, SCP160, KIN1, SPA2, SPO14, LST7, GPR1, WSC2, PPQ1, TOR1, MTC5, YPT53, CMK1, RIM15, SNF1, TUS1, SRO7, GEA1, GEA2, SFK1, CDC60, BEM3, CDC24, BEM2, MKS1, PTP2, SAC7, PIK1, BCY1, NBP2, DSE1, SNT1, VPS21, RTG3, SIP1, BOI2, TAP42, CYR1
positive regulation of metabolic process	2.25472e-05	SCH9, MIG2, STB3, INO80, RIM101, SFL1, SWI1, SWI6, KES1, RGT1, RTF1, SPT23, ARG80, GCN4, THO2, PDC2, EFT2, MEC1, SSP2, MSN2, YTA7, CST6, SPT8, CCR4, CTI6, NOT5, XRN1, TRA1, ZAP1, SPT5, SPT6, SPT16, MAC1, GAL11, NAM8, AFT1, SNF1, MGA2, RSP5, TAF2, DPB11, GCN1, PAH1, SSN2, BCY1, ACE2, TFG2, SNT1, RTG3, SIN3, CET1, TAP42
single-organism cellular process	2.77449e-05	POR1, YBT1, STB3, PCL6, SCP160, UBP15, DOP1, APA1, TEL1, MCA1, RAD5, SSQ1, YUR1, PPQ1, RGT1, SUR1, CMK1, NPT1, ADE6, ADE3, MAM3, RGC1, PAN1, SRC1, TOM70, KGD2, PRK1, IMH1, BEM3, BEM2, MKS1, SSP2, KAP95, YTA6, YTA7, TAO3, GAC1, RFC1, CCR4, YOR1, CTI6, SIP1, ZAP1, EXO84, SPA2, OPT1, VAN1, DYN1, ALD6, DOA4, AFT1, SHM2, MGA2, SRO7, KCS1, PLB3, CDC27, CDC24, HNM1, NDI1, SSN2, HEM1, IRA2, MIG2, SWI1, P…
regulation of primary metabolic process	4.00222e-05	SCH9, IRA2, YLR278C, STB3, MIG2, PCL6, SCP160, TUP1, INO80, RIM101, SFL1, SWI1, SIC1, MLP2, SWI6, RGT1, RTF1, SPT23, RPN1, NPT1, ARG80, GCN4, THO2, YGR122W, ARP8, PDC2, EFT2, TSA1, HXK2, MEC1, CDC60, CLB3, MKS1, SSP2, KAP95, YTA7, MSN2, CST6, CCR4, SPT8, IOC4, SAS5, SGS1, CTI6, NOT5, XRN1, TRA1, SPT2, ZAP1, SPT5, SPT16, SPT6, GAL11, MAC1, TOR1, DOA4, NAM8, CHD1, TIS11, AFT1, FES1, MGA2, SNF1, ZWF…
Ras protein signal transduction	6.88879e-05	IRA2, SEC7, GEA1, GEA2, CDC24, BEM3, BEM2, WSC2, SAC7, BCY1, BOI2, TUS1, CYR1
regulation of biosynthetic process	8.18053e-05	SCH9, IRA2, YLR278C, STB3, MIG2, PCL6, SCP160, TUP1, INO80, RIM101, SFL1, SWI1, MLP2, SWI6, RGT1, RTF1, SPT23, NPT1, ARG80, GCN4, THO2, YGR122W, ARP8, PDC2, TSA1, EFT2, HXK2, MEC1, CDC60, MKS1, YTA7, MSN2, CST6, CCR4, SPT8, IOC4, SAS5, CTI6, NOT5, XRN1, TRA1, SPT2, ZAP1, SPT5, SPT16, SPT6, GAL11, MAC1, TOR1, DOA4, CHD1, TIS11, AFT1, FES1, SNF1, MGA2, ZWF1, REB1, RSP5, TAF2, KCS1, ILS1, SWC4, GCN1…
positive regulation of macromolecule metabolic process	8.91529e-05	SCH9, MIG2, STB3, INO80, RIM101, SFL1, SWI1, SWI6, RGT1, RTF1, SPT23, ARG80, GCN4, THO2, PDC2, EFT2, MEC1, SSP2, MSN2, YTA7, CST6, SPT8, CCR4, CTI6, NOT5, XRN1, TRA1, ZAP1, SPT5, SPT6, SPT16, MAC1, GAL11, NAM8, AFT1, MGA2, RSP5, TAF2, DPB11, GCN1, PAH1, SSN2, ACE2, TFG2, SNT1, RTG3, SIN3, CET1, TAP42
regulation of metabolic process	8.97949e-05	SCH9, IRA2, YLR278C, STB3, MIG2, PCL6, SCP160, TUP1, INO80, RIM101, SFL1, SWI1, SIC1, MLP2, SWI6, RGT1, KES1, RTF1, SPT23, RPN1, NPT1, ARG80, GCN4, THO2, YGR122W, ARP8, PDC2, EFT2, TSA1, HXK2, MEC1, CDC60, CLB3, MKS1, SSP2, KAP95, YTA7, MSN2, CST6, CCR4, SPT8, IOC4, SAS5, SGS1, CTI6, NOT5, XRN1, TRA1, SPT2, ZAP1, SPT5, SPT16, SPT6, GAL11, MAC1, TOR1, DOA4, NAM8, CHD1, TIS11, AFT1, FES1, MGA2, SNF…
regulation of cellular biosynthetic process	0.000135249	SCH9, IRA2, YLR278C, STB3, MIG2, PCL6, SCP160, TUP1, INO80, RIM101, SFL1, SWI1, MLP2, SWI6, RGT1, RTF1, SPT23, NPT1, ARG80, GCN4, THO2, YGR122W, ARP8, PDC2, EFT2, HXK2, MEC1, CDC60, MKS1, YTA7, MSN2, CST6, CCR4, SPT8, IOC4, SAS5, CTI6, NOT5, XRN1, TRA1, SPT2, ZAP1, SPT5, SPT16, SPT6, GAL11, MAC1, TOR1, DOA4, CHD1, TIS11, AFT1, FES1, SNF1, MGA2, ZWF1, REB1, RSP5, TAF2, KCS1, ILS1, SWC4, GCN1, PAH1…
regulation of intracellular signal transduction	0.00018025	IRA2, SEC7, GEA1, GEA2, LST7, CDC60, CDC24, BEM3, BEM2, MTC5, PTP2, SAC7, BCY1, NBP2, SNT1, TUS1
regulation of transcription from RNA polymerase II promoter	0.000192606	SCH9, SPT2, ZAP1, YLR278C, STB3, SPT5, MIG2, SPT6, SPT16, TUP1, INO80, RIM101, SFL1, SWI1, MAC1, GAL11, SWI6, RGT1, RTF1, SPT23, AFT1, CHD1, ARG80, MGA2, REB1, GCN4, RSP5, TAF2, YGR122W, PDC2, PAH1, MKS1, YTA7, MSN2, SSN2, CST6, SPT8, CCR4, ACE2, TFG2, RTG3, NOT5, CET1, XRN1, SIN3, TRA1
endocytosis	0.00021888	MYO3, PAN1, VRP1, SLA2, ECM21, BZZ1, VPS5, MON2, OSH2, KES1, PIK1, CHC1, DOA4, DSC3, YPT53, ALY1, VPS21, FKS1, SYP1, RSP5
regulation of nucleobase-containing compound metabolic process	0.000310218	SCH9, IRA2, YLR278C, STB3, MIG2, SCP160, TUP1, INO80, RIM101, SFL1, SWI1, MLP2, SWI6, RGT1, RTF1, SPT23, NPT1, ARG80, GCN4, THO2, YGR122W, ARP8, PDC2, HXK2, MEC1, MKS1, YTA7, MSN2, CST6, CCR4, SPT8, IOC4, SAS5, SGS1, CTI6, NOT5, XRN1, TRA1, SPT2, ZAP1, SPT5, SPT6, SPT16, GAL11, MAC1, DOA4, NAM8, CHD1, AFT1, MGA2, ZWF1, REB1, RSP5, TAF2, SWC4, PAH1, TEX1, SSN2, BCY1, ACE2, TFG2, SNT1, URA2, RTG3, …
negative regulation of cellular process	0.000337088	IRA2, MIG2, SCP160, TUP1, INO80, RIM101, SFL1, SIC1, PPQ1, RGT1, RTF1, SPT23, NPT1, GCN4, YGR122W, TSA1, BEM3, BEM2, MKS1, HOS4, YTA7, GAC1, SPT8, CCR4, SAS5, SGS1, CTI6, NOT5, MDS3, SPT2, SPT5, SPT6, GAL11, TOR1, AFT1, CHD1, TIS11, SNF1, MGA2, ZWF1, DPB11, SWC4, AIM3, SSN2, PTP2, SAC7, BCY1, NBP2, VID30, ACE2, SNT1, URA2, SIN3, TAP42
regulation of cell communication	0.000337331	IRA2, SEC7, GEA1, GEA2, SPA2, LST7, CDC60, CDC24, BEM3, BEM2, PPQ1, PTP2, MTC5, SAC7, BCY1, NBP2, DSE1, SNT1, TUS1, GCN4, TAP42
regulation of nitrogen compound metabolic process	0.000385805	SCH9, IRA2, YLR278C, STB3, MIG2, SCP160, TUP1, INO80, RIM101, SFL1, SWI1, MLP2, SWI6, RGT1, RTF1, SPT23, NPT1, ARG80, GCN4, THO2, YGR122W, ARP8, PDC2, EFT2, HXK2, MEC1, CDC60, MKS1, YTA7, MSN2, CST6, CCR4, SPT8, IOC4, SAS5, SGS1, CTI6, NOT5, XRN1, TRA1, SPT2, ZAP1, SPT5, SPT16, SPT6, GAL11, MAC1, TOR1, DOA4, NAM8, CHD1, TIS11, AFT1, FES1, SNF1, MGA2, ZWF1, REB1, RSP5, TAF2, ILS1, SWC4, GCN1, PAH1…
regulation of Ras protein signal transduction	0.000451409	IRA2, SEC7, SAC7, BCY1, GEA1, GEA2, TUS1, BEM3, CDC24, BEM2
transcription from RNA polymerase II promoter	0.000490187	SCH9, SPT2, ZAP1, STB3, SPT5, MIG2, SPT6, SPT16, TUP1, INO80, RIM101, SFL1, SWI1, MAC1, GAL11, SWI6, RGT1, RTF1, SPT23, AFT1, CHD1, ARG80, MGA2, REB1, GCN4, THO2, RSP5, TAF2, YGR122W, PDC2, PAH1, MKS1, YTA7, MSN2, SSN2, CST6, SPT8, CCR4, ACE2, TFG2, RTG3, NOT5, CET1, XRN1, SIN3, TRA1
regulation of macromolecule biosynthetic process	0.000526362	SCH9, YLR278C, STB3, PCL6, MIG2, SCP160, TUP1, INO80, RIM101, SFL1, SWI1, MLP2, SWI6, RGT1, RTF1, SPT23, NPT1, ARG80, GCN4, THO2, YGR122W, ARP8, PDC2, EFT2, HXK2, MEC1, CDC60, MKS1, YTA7, MSN2, CST6, CCR4, SPT8, IOC4, SAS5, CTI6, NOT5, XRN1, TRA1, SPT2, ZAP1, SPT5, SPT16, SPT6, GAL11, MAC1, TOR1, DOA4, CHD1, TIS11, AFT1, FES1, SNF1, MGA2, ZWF1, REB1, RSP5, TAF2, ILS1, SWC4, GCN1, PAH1, TIF4632, T…
regulation of signal transduction	0.00054399	IRA2, SEC7, GEA1, GEA2, SPA2, LST7, CDC60, CDC24, BEM3, BEM2, PPQ1, PTP2, MTC5, SAC7, BCY1, NBP2, DSE1, SNT1, TUS1, TAP42
regulation of transcription, DNA-templated	0.000559104	SCH9, YLR278C, STB3, MIG2, SCP160, TUP1, INO80, RIM101, SFL1, SWI1, MLP2, SWI6, RGT1, RTF1, SPT23, NPT1, ARG80, GCN4, THO2, YGR122W, ARP8, PDC2, HXK2, MKS1, MSN2, YTA7, CST6, CCR4, SPT8, IOC4, SAS5, CTI6, NOT5, XRN1, TRA1, SPT2, ZAP1, SPT5, SPT6, SPT16, GAL11, MAC1, AFT1, CHD1, MGA2, ZWF1, REB1, RSP5, TAF2, SWC4, PAH1, TEX1, SSN2, ACE2, TFG2, SNT1, RTG3, YGK3, CET1, SWR1, SIN3, TAP42
regulation of macromolecule metabolic process	0.000559908	SCH9, YLR278C, STB3, MIG2, PCL6, SCP160, TUP1, INO80, RIM101, SFL1, SWI1, SIC1, MLP2, SWI6, RGT1, RTF1, SPT23, RPN1, NPT1, ARG80, GCN4, THO2, YGR122W, ARP8, PDC2, EFT2, HXK2, MEC1, CDC60, CLB3, MKS1, SSP2, KAP95, YTA7, MSN2, CST6, CCR4, SPT8, IOC4, SAS5, SGS1, CTI6, NOT5, XRN1, TRA1, SPT2, ZAP1, SPT5, SPT16, SPT6, GAL11, MAC1, TOR1, DOA4, NAM8, CHD1, TIS11, AFT1, FES1, SNF1, MGA2, ZWF1, REB1, RSP…
nucleobase-containing compound biosynthetic process	0.000590209	SCH9, IRA2, YLR278C, STB3, MIG2, RPO41, SCP160, TUP1, SIS2, APA1, INO80, RIM101, SFL1, SWI1, RAD5, MLP2, SWI6, RGT1, RTF1, CAB3, SPT23, NPT1, ADE6, ARG80, GRS2, ADE3, GCN4, THO2, YGR122W, RNR2, ARP8, PDC2, HXK2, MKS1, YTA7, MSN2, CST6, CCR4, SPT8, IOC4, POL3, SAS5, CTI6, NOT5, XRN1, TRA1, CYR1, YIL082W-A, SPT2, ZAP1, SPT5, SPT16, SPT6, RPA190, GAL11, MAC1, TOR1, CHD1, AFT1, MGA2, ZWF1, REB1, RSP5…
regulation of nucleic acid-templated transcription	0.000608279	SCH9, YLR278C, STB3, MIG2, SCP160, TUP1, INO80, RIM101, SFL1, SWI1, MLP2, SWI6, RGT1, RTF1, SPT23, NPT1, ARG80, GCN4, THO2, YGR122W, ARP8, PDC2, HXK2, MKS1, MSN2, YTA7, CST6, CCR4, SPT8, IOC4, SAS5, CTI6, NOT5, XRN1, TRA1, SPT2, ZAP1, SPT5, SPT6, SPT16, GAL11, MAC1, AFT1, CHD1, MGA2, ZWF1, REB1, RSP5, TAF2, SWC4, PAH1, TEX1, SSN2, ACE2, TFG2, SNT1, RTG3, YGK3, CET1, SWR1, SIN3, TAP42
regulation of cellular macromolecule biosynthetic process	0.00069856	SCH9, YLR278C, STB3, PCL6, MIG2, SCP160, TUP1, INO80, RIM101, SFL1, SWI1, MLP2, SWI6, RGT1, RTF1, SPT23, NPT1, ARG80, GCN4, THO2, YGR122W, ARP8, PDC2, EFT2, HXK2, MEC1, CDC60, MKS1, YTA7, MSN2, CST6, CCR4, SPT8, IOC4, SAS5, CTI6, NOT5, XRN1, TRA1, SPT2, ZAP1, SPT5, SPT16, SPT6, GAL11, MAC1, DOA4, CHD1, TIS11, AFT1, FES1, SNF1, MGA2, ZWF1, REB1, RSP5, TAF2, ILS1, SWC4, GCN1, PAH1, TIF4632, TEX1, S…
regulation of RNA metabolic process	0.000719085	SCH9, YLR278C, STB3, MIG2, SCP160, TUP1, INO80, RIM101, SFL1, SWI1, MLP2, SWI6, RGT1, RTF1, SPT23, NPT1, ARG80, GCN4, THO2, YGR122W, ARP8, PDC2, HXK2, MKS1, MSN2, YTA7, CST6, CCR4, SPT8, IOC4, SAS5, CTI6, NOT5, XRN1, TRA1, SPT2, ZAP1, SPT5, SPT6, SPT16, GAL11, MAC1, NAM8, AFT1, CHD1, MGA2, ZWF1, REB1, RSP5, TAF2, SWC4, PAH1, TEX1, SSN2, ACE2, TFG2, SNT1, RTG3, YGK3, CET1, SWR1, SIN3, TAP42
regulation of small GTPase mediated signal transduction	0.000755339	IRA2, SEC7, SAC7, BCY1, GEA1, GEA2, TUS1, BEM3, CDC24, BEM2
aromatic compound biosynthetic process	0.000791084	SCH9, HEM1, IRA2, YLR278C, STB3, MIG2, RPO41, SCP160, TUP1, SIS2, APA1, INO80, RIM101, SFL1, SWI1, RAD5, MLP2, SWI6, RGT1, RTF1, CAB3, SPT23, NPT1, ADE6, ARG80, GRS2, ADE3, GCN4, THO2, YGR122W, RNR2, ARP8, PDC2, HXK2, MKS1, YTA7, MSN2, CST6, CCR4, SPT8, IOC4, POL3, SAS5, CTI6, NOT5, XRN1, TRA1, CYR1, YIL082W-A, SPT2, ZAP1, SPT5, SPT16, SPT6, RPA190, ARO1, ARO3, GAL11, MAC1, TOR1, CHD1, AFT1, MGA2…
response to temperature stimulus	0.000801729	IRA2, NUP188, WSC2, MSN2, SWI6, GAC1, HSP78, NBP2, SPT23, RIM15, MGA2, YGK3, TPS2, TPS1, SIN3
nucleic acid-templated transcription	0.000838921	SCH9, YLR278C, STB3, MIG2, RPO41, SCP160, TUP1, INO80, RIM101, SFL1, SWI1, MLP2, SWI6, RGT1, RTF1, SPT23, NPT1, ARG80, GCN4, THO2, YGR122W, ARP8, PDC2, HXK2, MKS1, YTA7, MSN2, CST6, CCR4, SPT8, IOC4, SAS5, CTI6, NOT5, XRN1, TRA1, SPT2, ZAP1, SPT5, SPT6, SPT16, RPA190, GAL11, MAC1, TOR1, CHD1, AFT1, MGA2, ZWF1, REB1, RSP5, TAF2, SWC4, PAH1, TEX1, SSN2, ACE2, TFG2, SNT1, RTG3, YGK3, CET1, SWR1, SIN…
regulation of signaling	0.000921596	IRA2, SEC7, GEA1, GEA2, SPA2, LST7, CDC60, CDC24, BEM3, BEM2, PPQ1, PTP2, MTC5, SAC7, BCY1, NBP2, DSE1, SNT1, TUS1, TAP42
RNA biosynthetic process	0.000982624	SCH9, YLR278C, STB3, MIG2, RPO41, SCP160, TUP1, INO80, RIM101, SFL1, SWI1, MLP2, SWI6, RGT1, RTF1, SPT23, NPT1, ARG80, GCN4, THO2, YGR122W, ARP8, PDC2, HXK2, MKS1, YTA7, MSN2, CST6, CCR4, SPT8, IOC4, SAS5, CTI6, NOT5, XRN1, TRA1, SPT2, ZAP1, SPT5, SPT6, SPT16, RPA190, GAL11, MAC1, TOR1, CHD1, AFT1, MGA2, ZWF1, REB1, RSP5, TAF2, SWC4, PAH1, TEX1, SSN2, ACE2, TFG2, SNT1, RTG3, YGK3, CET1, SWR1, SIN…
small GTPase mediated signal transduction	0.00145119	IRA2, SEC7, GEA1, GEA2, CDC24, BEM3, BEM2, WSC2, SAC7, BCY1, YPT53, VPS21, BOI2, TUS1, SRO7, CYR1
regulation of gene expression	0.0014631	SCH9, YLR278C, STB3, MIG2, SCP160, TUP1, INO80, RIM101, SFL1, SWI1, MLP2, SWI6, RGT1, RTF1, SPT23, NPT1, ARG80, GCN4, THO2, YGR122W, ARP8, PDC2, EFT2, HXK2, CDC60, MKS1, YTA7, MSN2, CST6, CCR4, SPT8, IOC4, SAS5, CTI6, NOT5, XRN1, TRA1, SPT2, ZAP1, SPT5, SPT6, SPT16, GAL11, MAC1, NAM8, CHD1, TIS11, AFT1, FES1, SNF1, MGA2, ZWF1, REB1, RSP5, TAF2, ILS1, SWC4, GCN1, PAH1, TIF4632, TEX1, SSN2, ACE2, T…
transcription, DNA-templated	0.00159415	SCH9, YLR278C, STB3, MIG2, RPO41, SCP160, TUP1, INO80, RIM101, SFL1, SWI1, SWI6, RGT1, RTF1, SPT23, NPT1, ARG80, GCN4, THO2, YGR122W, ARP8, PDC2, HXK2, MKS1, YTA7, MSN2, CST6, CCR4, SPT8, IOC4, SAS5, CTI6, NOT5, XRN1, TRA1, SPT2, ZAP1, SPT5, SPT6, SPT16, RPA190, GAL11, MAC1, TOR1, CHD1, AFT1, MGA2, ZWF1, REB1, RSP5, TAF2, SWC4, PAH1, TEX1, SSN2, ACE2, TFG2, RTG3, YGK3, CET1, SWR1, SIN3, TAP42
organic cyclic compound biosynthetic process	0.0021266	SCH9, HEM1, IRA2, YLR278C, STB3, MIG2, RPO41, SCP160, TUP1, SIS2, APA1, INO80, RIM101, SFL1, SWI1, RAD5, MLP2, SWI6, RGT1, KES1, RTF1, CAB3, SPT23, NPT1, ADE6, ARG80, GRS2, ADE3, GCN4, THO2, YGR122W, RNR2, ARP8, PDC2, HXK2, MKS1, YTA7, MSN2, CST6, CCR4, SPT8, IOC4, POL3, SAS5, CTI6, NOT5, XRN1, TRA1, CYR1, YIL082W-A, SPT2, ZAP1, SPT5, SPT16, SPT6, RPA190, ARO1, ARO3, GAL11, MAC1, TOR1, CHD1, AFT1…
vesicle-mediated transport	0.00223419	CHS6, EXO84, SEC7, VRP1, DOP1, ECM21, KIN1, SPO14, PEP5, KES1, AKL1, DOA4, YPT53, SEC23, SEC24, FKS1, SYP1, SRO7, RSP5, MYO3, PAN1, SLA2, GEA1, GEA2, PRK1, BZZ1, VPS5, IMH1, MON2, OSH2, PIK1, CHC1, USO1, DSC3, ALY1, VPS21, GGA1, SMY2, BOI2
phosphate-containing compound metabolic process	0.00230039	SCH9, IRA2, PCL6, SIS2, APA1, TEL1, SIC1, PPQ1, KES1, PPZ1, RTF1, CAB3, SUR1, CMK1, NPT1, ADE6, GRS2, ADE3, RNR2, PDC2, TSA1, HXK2, PRK1, MEC1, SAK1, CLB3, SSP2, SIP1, TRA1, CYR1, YNL217W, KIN1, PFK2, PFK1, ARO1, SPO14, TOR1, ALD6, AKL1, AFT1, RIM15, SNF1, ZWF1, KCS1, PLB3, DPB11, GCN1, PAH1, NDI1, PTP2, PIK1, BCY1, NBP2, URA1, TCB3, SNT1, URA2, PTC4, TPS2, YGK3, CET1, TPS1, TAP42, RIP1
phosphorus metabolic process	0.00252997	SCH9, IRA2, PCL6, SIS2, APA1, TEL1, SIC1, PPQ1, KES1, PPZ1, RTF1, CAB3, SUR1, CMK1, NPT1, ADE6, GRS2, ADE3, RNR2, PDC2, TSA1, HXK2, PRK1, MEC1, SAK1, CLB3, SSP2, SIP1, TRA1, CYR1, YNL217W, KIN1, PFK2, PFK1, ARO1, SPO14, TOR1, ALD6, AKL1, AFT1, RIM15, SNF1, ZWF1, RSP5, KCS1, PLB3, DPB11, GCN1, PAH1, NDI1, PTP2, PIK1, BCY1, NBP2, URA1, TCB3, SNT1, URA2, PTC4, TPS2, YGK3, CET1, TPS1, TAP42, RIP1
heterocycle biosynthetic process	0.00261982	SCH9, HEM1, IRA2, YLR278C, STB3, MIG2, RPO41, SCP160, TUP1, SIS2, APA1, INO80, RIM101, SFL1, SWI1, RAD5, MLP2, SWI6, RGT1, RTF1, CAB3, SPT23, NPT1, ADE6, ARG80, GRS2, ADE3, GCN4, THO2, YGR122W, RNR2, ARP8, PDC2, HXK2, MKS1, YTA7, MSN2, CST6, CCR4, SPT8, IOC4, POL3, SAS5, CTI6, NOT5, XRN1, TRA1, CYR1, YIL082W-A, SPT2, ZAP1, SPT5, SPT16, SPT6, RPA190, GAL11, MAC1, TOR1, CHD1, AFT1, MGA2, ZWF1, REB1…
negative regulation of nitrogen compound metabolic process	0.0029308	SPT2, IRA2, MIG2, SPT5, SPT6, SCP160, TUP1, INO80, RIM101, SFL1, GAL11, RGT1, RTF1, SPT23, NPT1, AFT1, TIS11, CHD1, MGA2, SNF1, ZWF1, GCN4, YGR122W, SWC4, MKS1, SSN2, YTA7, SPT8, CCR4, SGS1, SAS5, ACE2, CTI6, URA2, NOT5, SIN3
cellular response to extracellular stimulus	0.00355078	ZAP1, MIG2, STB3, SPT6, TUP1, TSA1, GCN1, SWI1, PEP4, MSN2, SSN2, CST6, RGT1, AFT1, RIM15, SNF1, ZWF1, TPS1, GCN4
negative regulation of nucleobase-containing compound metabolic process	0.0039515	SPT2, IRA2, MIG2, SPT5, SPT6, SCP160, TUP1, INO80, RIM101, SFL1, GAL11, RGT1, RTF1, SPT23, CHD1, AFT1, NPT1, MGA2, ZWF1, GCN4, YGR122W, SWC4, MKS1, SSN2, YTA7, SPT8, CCR4, SGS1, ACE2, SAS5, CTI6, URA2, SIN3
negative regulation of cellular metabolic process	0.00415969	SPT2, IRA2, MIG2, SPT5, SPT6, SCP160, TUP1, INO80, RIM101, SFL1, GAL11, SIC1, RGT1, RTF1, SPT23, NPT1, AFT1, TIS11, CHD1, MGA2, SNF1, ZWF1, GCN4, YGR122W, SWC4, MKS1, SSN2, YTA7, PTP2, SPT8, CCR4, BCY1, NBP2, VID30, SGS1, SAS5, ACE2, CTI6, URA2, NOT5, SIN3
actin filament-based process	0.00430602	PAN1, ABP140, VRP1, SLA2, GEA1, GEA2, BBC1, PRK1, BZZ1, SPA2, SFK1, AIM3, BEM2, TAO3, SAC7, AKL1, SYP1, RSP5
Golgi to endosome transport	0.00438046	PEP5, DOP1, CHC1, YPT53, VPS21, GGA1, MON2
cell wall organization or biogenesis	0.00486844	CHS6, PIR1, KRE6, CRH1, ECM21, RIM101, CHS3, YUR1, WSC2, VAN1, TOR1, CTS1, SED1, ECM30, SNF1, FKS1, TUS1, SCW11, MYO3, HSP150, SLA2, BPH1, ZRG8, FLC1, SSP2, PTP2, SAC7, NBP2, CCW14, DSE1, DSE2
negative regulation of cellular biosynthetic process	0.0052996	SPT2, IRA2, MIG2, SPT5, SPT6, SCP160, TUP1, INO80, RIM101, SFL1, GAL11, RGT1, RTF1, SPT23, NPT1, AFT1, TIS11, CHD1, MGA2, SNF1, ZWF1, GCN4, YGR122W, SWC4, MKS1, SSN2, YTA7, SPT8, CCR4, VID30, SAS5, ACE2, CTI6, NOT5, SIN3
response to external stimulus	0.00532405	ZAP1, MIG2, STB3, SPT6, TUP1, SCP160, TSA1, GCN1, SWI1, PEP4, MSN2, SSN2, CST6, RGT1, AFT1, RIM15, SNF1, ZWF1, TPS1, GCN4
regulation of transcription from RNA polymerase II promoter in response to stress	0.00552455	SCH9, ZAP1, MSN2, SWI6, CST6, SPT6, INO80, AFT1, MGA2, SIN3, SWI1
positive regulation of GTPase activity	0.00558753	IRA2, SEC7, GEA1, GEA2, LST7, CDC24, BEM3, MON2, BEM2, KAP95, SAC7, SEC23, SNF1, BOI2, TUS1, SRO7
regulation of cellular component biogenesis	0.00716341	SCH9, SPT2, SPT5, VRP1, SPT6, SPT16, BZZ1, SPA2, AIM3, CLB3, TOR1, PEP5, TFG2, CHD1, SEC23, SIP1, XRN1, GCN4, RSP5
negative regulation of macromolecule biosynthetic process	0.0072397	SPT2, MIG2, SPT5, SPT6, SCP160, TUP1, INO80, RIM101, SFL1, GAL11, RGT1, RTF1, SPT23, NPT1, AFT1, TIS11, CHD1, MGA2, SNF1, ZWF1, GCN4, YGR122W, SWC4, MKS1, SSN2, YTA7, SPT8, CCR4, SAS5, ACE2, CTI6, NOT5, SIN3
response to stress	0.00907283	SCH9, IRA2, MIG2, TUP1, SIS2, INO80, NUP188, TEL1, RIM101, SWI1, RAD5, DIN7, PEP4, SWI6, CAB3, RTF1, SPT23, GCN4, THO2, MYO3, ARP8, GRE3, TSA1, MEC1, MCM4, IMH1, MSN2, RFC1, CST6, GAC1, POL3, SGS1, TRA1, ZAP1, SPT5, SPT6, SPT16, WSC2, TOR1, ALD6, AFT1, RIM15, FES1, SNF1, MGA2, ZWF1, DPB11, MSH5, BZZ1, SMC1, SWC4, GCN1, SMC3, PTP2, DDR48, HSP78, NBP2, SNT1, TPS2, YGK3, TPS1, SIN3
negative regulation of macromolecule metabolic process	0.0112494	SPT2, MIG2, SPT5, SPT6, SCP160, TUP1, INO80, RIM101, SFL1, GAL11, SIC1, RGT1, RTF1, SPT23, NPT1, AFT1, TIS11, CHD1, MGA2, SNF1, ZWF1, GCN4, YGR122W, SWC4, MKS1, SSN2, YTA7, PTP2, SPT8, CCR4, BCY1, NBP2, SGS1, SAS5, ACE2, CTI6, NOT5, SIN3
establishment or maintenance of cell polarity	0.0121332	MYO3, PAN1, CHS6, VRP1, SLA2, STU2, SPA2, CDC24, BEM3, BEM2, OSH2, BUD9, DYN1, KES1, BOI2, SRO7
negative regulation of cellular macromolecule biosynthetic process	0.0131196	SPT2, MIG2, SPT5, SPT6, SCP160, TUP1, INO80, RIM101, SFL1, GAL11, RGT1, RTF1, SPT23, NPT1, AFT1, TIS11, CHD1, MGA2, SNF1, ZWF1, GCN4, YGR122W, MKS1, SSN2, YTA7, SPT8, CCR4, SAS5, ACE2, CTI6, NOT5, SIN3
regulation of localization	0.0146632	SCH9, RGC1, POR1, TUP1, PRK1, SPA2, GAL11, PEP5, PTP2, RGT1, PIK1, AKL1, AFT1, SEC23, ALY1, CET1, FKS1, SRO7, RSP5
establishment of cell polarity	0.0152536	MYO3, PAN1, CHS6, VRP1, SLA2, SPA2, CDC24, BEM3, BEM2, BUD9, DYN1, BOI2, SRO7
cellular response to nutrient levels	0.0152943	ZAP1, MIG2, STB3, SPT6, TUP1, GCN1, SWI1, PEP4, MSN2, SSN2, RGT1, CST6, AFT1, RIM15, SNF1, ZWF1, GCN4
actin cortical patch assembly	0.0155226	PAN1, VRP1, AKL1, PRK1, AIM3, SYP1
positive regulation of DNA-templated transcription, elongation	0.0157991	SPT5, SPT16, SPT6, CCR4, RTF1, TFG2, NOT5, XRN1, CET1, THO2
actin cytoskeleton organization	0.0158728	PAN1, ABP140, VRP1, SLA2, GEA1, GEA2, BBC1, PRK1, BZZ1, SPA2, AIM3, SFK1, BEM2, TAO3, AKL1, SYP1
negative regulation of nucleic acid-templated transcription	0.0184237	SPT2, MIG2, SPT5, SPT6, TUP1, SCP160, INO80, RIM101, SFL1, GAL11, RGT1, RTF1, SPT23, AFT1, NPT1, MGA2, ZWF1, GCN4, YGR122W, SWC4, MKS1, SSN2, YTA7, SPT8, ACE2, SAS5, CTI6, SIN3
response to heat	0.0219715	WSC2, MSN2, SWI6, GAC1, HSP78, NBP2, RIM15, NUP188, TPS2, YGK3, SIN3, TPS1
negative regulation of RNA metabolic process	0.0224531	SPT2, MIG2, SPT5, SPT6, TUP1, SCP160, INO80, RIM101, SFL1, GAL11, RGT1, RTF1, SPT23, AFT1, NPT1, MGA2, ZWF1, GCN4, YGR122W, SWC4, MKS1, SSN2, YTA7, SPT8, ACE2, SAS5, CTI6, SIN3
regulation of DNA-templated transcription, elongation	0.0240682	SPT5, SPT16, SPT6, CCR4, RTF1, TFG2, NOT5, XRN1, CET1, THO2
negative regulation of gene expression	0.02444	SPT2, MIG2, SPT5, SPT6, SCP160, TUP1, INO80, RIM101, SFL1, GAL11, RGT1, RTF1, SPT23, TIS11, AFT1, NPT1, MGA2, SNF1, ZWF1, GCN4, YGR122W, MKS1, SSN2, YTA7, SPT8, SAS5, ACE2, CTI6, NOT5, SIN3
negative regulation of signal transduction	0.0247042	IRA2, PPQ1, PTP2, SAC7, BCY1, NBP2, BEM3, TAP42, BEM2
positive regulation of transcription elongation from RNA polymerase II promoter	0.0286955	SPT5, SPT16, SPT6, CCR4, RTF1, TFG2, NOT5, XRN1, CET1
negative regulation of transcription from RNA polymerase II promoter	0.0328999	SPT2, YGR122W, MIG2, SPT6, TUP1, RIM101, SFL1, GAL11, MKS1, YTA7, SSN2, RGT1, SPT8, RTF1, ACE2, AFT1, SIN3, GCN4
negative regulation of transcription, DNA-templated	0.033069	SPT2, MIG2, SPT5, SPT6, TUP1, SCP160, INO80, RIM101, SFL1, GAL11, RGT1, RTF1, SPT23, AFT1, NPT1, MGA2, ZWF1, GCN4, YGR122W, MKS1, SSN2, YTA7, SPT8, ACE2, SAS5, CTI6, SIN3
response to nutrient levels	0.0333635	ZAP1, MIG2, STB3, SPT6, TUP1, GCN1, SWI1, PEP4, MSN2, SSN2, RGT1, CST6, AFT1, RIM15, SNF1, ZWF1, GCN4
cytoskeleton organization	0.0334254	PAN1, ABP140, VRP1, SLA2, STU2, GEA1, GEA2, BBC1, BZZ1, PRK1, SPA2, AIM3, SFK1, CDC24, BEM3, CLB3, BEM2, YTA6, MLP2, TAO3, DYN1, SAC7, AKL1, SYP1, RSP5
autophagy	0.0342256	SEC7, GEA1, GEA2, ATG2, ATG3, PEP4, OSH2, SIC1, TOR1, KES1, CUE5, ATG4, RIM15, SEC23, RTG3, SEC24, VPS21, SNF1, RSP5
regulation of response to stress	0.0352993	SCH9, PTP2, MIG2, SPT5, TUP1, NBP2, RTF1, SNT1, SNF1, GCN1, GCN4
post-Golgi vesicle-mediated transport	0.0352993	CHS6, PEP5, EXO84, KES1, DOP1, CHC1, YPT53, VPS21, GGA1, MON2, SRO7
histone exchange	0.036086	SPT2, TUP1, INO80, CHD1, SWC4, SWR1
actin cortical patch organization	0.036086	PAN1, VRP1, AKL1, PRK1, AIM3, SYP1
regulation of transcription elongation from RNA polymerase II promoter	0.0437029	SPT5, SPT16, SPT6, CCR4, RTF1, TFG2, NOT5, XRN1, CET1
protein phosphorylation	0.0445598	SCH9, DPB11, PCL6, KIN1, TEL1, PRK1, GCN1, MEC1, SAK1, CLB3, SSP2, SIC1, TOR1, PTP2, BCY1, AKL1, NBP2, RTF1, CMK1, RIM15, SNT1, SIP1, SNF1, YGK3
cellular response to stress	0.0490823	SCH9, IRA2, TUP1, INO80, NUP188, TEL1, RIM101, RAD5, DIN7, SWI1, PEP4, SWI6, RTF1, SPT23, GCN4, THO2, ARP8, GRE3, TSA1, MEC1, MCM4, IMH1, MSN2, CST6, RFC1, SGS1, POL3, TRA1, ZAP1, SPT5, SPT6, SPT16, TOR1, AFT1, RIM15, FES1, SNF1, MGA2, DPB11, MSH5, SMC1, SWC4, GCN1, SMC3, PTP2, DDR48, HSP78, NBP2, SNT1, YGK3, TPS2, TPS1, SIN3
carbon catabolite regulation of transcription	0.0498348	SSN2, STB3, MIG2, RGT1, CST6, SPT6, TUP1, ZWF1, SWI1
KEGG Pathway	FDR	Genes
meiosis - yeast	0.0152713	SMC1, GPR1, CDC27, MEC1, MCM4, SMC3, CLB3, SIC1, PPQ1, MSN2, SWI6, PPZ1, RIM15, SNF1, CYR1
CLUSTER 8	0
GO Term	FDR	Genes
single-organism process	7.53169e-08	FTR1, NEM1, CDC19, USE1, DCR2, ARC19, CDC12, ATP3, ATP2, MSS11, SFP1, SRB8, KEL1, UTH1, RMR1, SPC97, RAS2, ACS2, VPS41, DCS2, CWH43, REC8, RRI1, SRO77, NPC2, YJR154W, POL1, POL2, WHI3, NTE1, PYC2, TCO89, ARG4, YGP1, HAP1, MPS3, HBT1, SPN1, MLC1, PLB2, RTT106, PUT2, PAL1, SPC110, CDC23, CDC20, CDC21, GAS1, GTB1, AXL2, ULS1, STE20, THI72, SIR4, DPB4, COX4, ALE1, PTC2, NUP192, DIG2, YIA6, NKP2, UBC8…
single-organism cellular process	2.4748e-07	FTR1, NEM1, CDC19, USE1, DCR2, ARC19, CDC12, ATP3, ATP2, MSS11, SFP1, SRB8, KEL1, UTH1, RMR1, SPC97, RAS2, ACS2, VPS41, DCS2, CWH43, REC8, RRI1, SRO77, POL1, POL2, WHI3, NTE1, PYC2, TCO89, ARG4, YGP1, HAP1, MPS3, HBT1, SPN1, MLC1, PLB2, RTT106, PUT2, PAL1, SPC110, CDC23, CDC20, CDC21, GAS1, GTB1, AXL2, ULS1, STE20, THI72, SIR4, DPB4, COX4, ALE1, PTC2, DIG2, YIA6, NKP2, UBC6, UBC7, MLH1, RAD61, RT…
chromatin organization	1.34387e-05	PAT1, TTI1, PHO23, UBC7, SUM1, CYC8, SPT10, TOP2, MLP1, LEO1, NAM7, MPS3, GCN5, YAP5, GCR1, SPN1, UTH1, RTT106, TAF5, MSH2, ARP7, RXT2, ABF1, ACS2, GAS1, YCS4, RPH1, ULS1, POB3, TAF12, ITC1, MSN4, STE20, MRN1, SIR4, EAF5, DPB4, YAF9, POL2, NPL6, SIF2, ESC1, REG1
negative regulation of biological process	2.22873e-05	PAT1, NEM1, UBC8, PSY2, PHO23, SUM1, CYC8, PIL1, DCR2, RAD61, KIP2, TOP2, RTS1, MLP1, SRB8, KSS1, YAP5, KEL1, UTH1, ABF1, MCM2, YCS4, RAD53, SWE1, RPH1, FRA1, AMN1, POL2, RFM1, SIF2, ESC1, WHI3, FHL1, APC1, SPT10, CLA4, MMS1, BUR6, NAM7, HAP1, MPS3, GCR1, PLP2, MSH6, RTT106, MSH2, GCR2, SPP41, RXT2, CDC20, GAS1, ULS1, ABP1, ITC1, STE20, SIR4, DPB4, VAC7, YAF9, PTC2, DIG2, REG1
negative regulation of cellular process	2.75858e-05	PAT1, NEM1, UBC8, PSY2, PHO23, SUM1, CYC8, PIL1, DCR2, RAD61, KIP2, TOP2, RTS1, MLP1, SRB8, YAP5, KEL1, UTH1, ABF1, MCM2, YCS4, RAD53, SWE1, RPH1, FRA1, AMN1, POL2, RFM1, SIF2, ESC1, WHI3, FHL1, APC1, SPT10, CLA4, MMS1, BUR6, NAM7, HAP1, MPS3, GCR1, MSH6, PLP2, RTT106, MSH2, GCR2, SPP41, RXT2, CDC20, GAS1, ULS1, ABP1, ITC1, STE20, SIR4, DPB4, VAC7, YAF9, PTC2, DIG2, REG1
biological regulation	3.54527e-05	PAT1, FTR1, HMX1, NEM1, PSY2, SUM1, HCM1, PIL1, DCR2, ARC19, CDC12, TOP2, MSS11, SFP1, SRB8, PDI1, KEL1, UTH1, TPA1, GPM2, ARP7, RAS2, VPS41, PSD1, YCS4, FRA1, SWE1, ZRT3, DCS2, RRI1, SRO77, MSN5, MSN4, AMN1, RFM1, POL2, NPL6, SIF2, VMA1, WHI3, LST4, CEG1, TRS120, SDS24, NTE1, TCO89, GCD6, FTH1, SPT10, CLA4, YLL054C, MMS1, BUR6, LEO1, GEM1, YGP1, HAP1, MPS3, MRS6, HBT1, SLG1, SPN1, RTT106, TAF5, …
regulation of biological process	7.13818e-05	PAT1, NEM1, PSY2, HCM1, SUM1, PIL1, DCR2, ARC19, CDC12, TOP2, MSS11, SFP1, SRB8, PDI1, KEL1, UTH1, TPA1, GPM2, ARP7, RAS2, VPS41, PSD1, YCS4, FRA1, SWE1, DCS2, RRI1, SRO77, MSN5, MSN4, AMN1, RFM1, POL2, NPL6, SIF2, WHI3, LST4, CEG1, SDS24, NTE1, TCO89, GCD6, SPT10, CLA4, YLL054C, MMS1, BUR6, LEO1, GEM1, YGP1, HAP1, MPS3, MRS6, HBT1, SLG1, SPN1, RTT106, TAF5, TAF7, PAL1, CDC23, CDC20, GAS1, ULS1, …
regulation of cellular process	0.000108402	PAT1, NEM1, PSY2, HCM1, SUM1, PIL1, DCR2, ARC19, CDC12, TOP2, MSS11, SFP1, SRB8, PDI1, KEL1, UTH1, TPA1, GPM2, ARP7, RAS2, VPS41, PSD1, YCS4, FRA1, SWE1, DCS2, RRI1, SRO77, MSN4, AMN1, RFM1, NPL6, POL2, SIF2, WHI3, LST4, CEG1, SDS24, NTE1, TCO89, GCD6, CLA4, SPT10, YLL054C, MMS1, BUR6, LEO1, GEM1, YGP1, HAP1, MPS3, MRS6, HBT1, SLG1, SPN1, RTT106, TAF5, TAF7, PAL1, CDC23, CDC20, GAS1, ULS1, ITC1, …
negative regulation of RNA metabolic process	0.000120388	PHO23, FHL1, SUM1, CYC8, SPT10, CLA4, BUR6, SRB8, NAM7, MPS3, HAP1, YAP5, GCR1, UTH1, RTT106, MSH2, GCR2, SPP41, RXT2, ABF1, GAS1, YCS4, RPH1, FRA1, ITC1, STE20, SIR4, DPB4, VAC7, YAF9, POL2, RFM1, SIF2, ESC1, REG1, DIG2
negative regulation of transcription, DNA-templated	0.000179161	PHO23, FHL1, SUM1, CYC8, SPT10, CLA4, BUR6, SRB8, NAM7, MPS3, HAP1, YAP5, GCR1, UTH1, RTT106, MSH2, GCR2, SPP41, ABF1, RXT2, GAS1, YCS4, RPH1, FRA1, ITC1, STE20, SIR4, DPB4, YAF9, POL2, RFM1, SIF2, ESC1, REG1, DIG2
negative regulation of gene expression	0.000190748	WHI3, PAT1, PHO23, FHL1, SUM1, CYC8, CLA4, SPT10, BUR6, SRB8, NAM7, MPS3, HAP1, YAP5, GCR1, UTH1, RTT106, MSH2, GCR2, SPP41, RXT2, ABF1, GAS1, YCS4, RPH1, FRA1, ITC1, STE20, SIR4, DPB4, VAC7, YAF9, POL2, RFM1, SIF2, ESC1, REG1, DIG2
chromosome organization	0.000221493	IRR1, PAT1, TTI1, PHO23, SUM1, UBC7, CYC8, RAD61, SLD3, TOP2, RTS1, MLP1, GCN5, YAP5, UTH1, ARP7, ACS2, ABF1, MCM2, YCS4, RPH1, MCM6, RAD51, REC8, TAF12, MSN4, POL2, NPL6, SIF2, ESC1, SDS24, APC1, SPT10, LEO1, NAM7, CIN8, MPS3, ECM32, EXO1, GCR1, SPN1, RTT106, MSH2, TAF5, SPC110, RXT2, CDC23, CDC20, GAS1, ULS1, POB3, LRP1, ITC1, STE20, MRN1, SIR4, EAF5, DPB4, YAF9, REG1
negative regulation of nucleobase-containing compound metabolic process	0.000358958	PHO23, FHL1, SUM1, CYC8, CLA4, SPT10, BUR6, SRB8, NAM7, MPS3, HAP1, YAP5, GCR1, MSH6, UTH1, RTT106, MSH2, GCR2, SPP41, RXT2, ABF1, GAS1, YCS4, RPH1, FRA1, ULS1, ITC1, STE20, SIR4, DPB4, VAC7, YAF9, POL2, RFM1, SIF2, ESC1, REG1, DIG2
negative regulation of cellular metabolic process	0.000377423	WHI3, PAT1, NEM1, UBC8, PHO23, FHL1, APC1, SUM1, CYC8, PIL1, CLA4, SPT10, BUR6, SRB8, NAM7, MPS3, HAP1, YAP5, GCR1, MSH6, UTH1, RTT106, MSH2, GCR2, SPP41, RXT2, ABF1, CDC20, GAS1, YCS4, RAD53, RPH1, FRA1, ULS1, ITC1, STE20, SIR4, DPB4, YAF9, VAC7, POL2, RFM1, SIF2, PTC2, ESC1, REG1, DIG2
negative regulation of transcription from RNA polymerase II promoter	0.000582516	GCR1, RTT106, PHO23, FHL1, GCR2, SPP41, SUM1, CYC8, ABF1, RXT2, FRA1, RPH1, SPT10, CLA4, ITC1, STE20, BUR6, SRB8, RFM1, HAP1, REG1, DIG2, YAP5
negative regulation of cellular macromolecule biosynthetic process	0.000615442	WHI3, PAT1, PHO23, FHL1, SUM1, CYC8, CLA4, SPT10, BUR6, SRB8, NAM7, MPS3, HAP1, YAP5, GCR1, MSH6, UTH1, RTT106, MSH2, GCR2, SPP41, RXT2, ABF1, GAS1, YCS4, RPH1, FRA1, ITC1, STE20, SIR4, DPB4, YAF9, POL2, RFM1, SIF2, ESC1, REG1, DIG2
negative regulation of cellular biosynthetic process	0.000624833	WHI3, PAT1, UBC8, NEM1, PHO23, FHL1, SUM1, CYC8, CLA4, SPT10, BUR6, SRB8, NAM7, MPS3, HAP1, YAP5, GCR1, MSH6, UTH1, RTT106, MSH2, GCR2, SPP41, RXT2, ABF1, GAS1, YCS4, RPH1, FRA1, ITC1, STE20, SIR4, DPB4, YAF9, POL2, RFM1, SIF2, ESC1, REG1, DIG2
negative regulation of macromolecule biosynthetic process	0.000752591	WHI3, PAT1, PHO23, FHL1, SUM1, CYC8, CLA4, SPT10, BUR6, SRB8, NAM7, MPS3, HAP1, YAP5, GCR1, MSH6, UTH1, RTT106, MSH2, GCR2, SPP41, RXT2, ABF1, GAS1, YCS4, RPH1, FRA1, ITC1, STE20, SIR4, DPB4, YAF9, POL2, RFM1, SIF2, ESC1, REG1, DIG2
negative regulation of nitrogen compound metabolic process	0.000784115	WHI3, PAT1, PHO23, FHL1, SUM1, CYC8, CLA4, SPT10, BUR6, SRB8, NAM7, MPS3, HAP1, YAP5, GCR1, MSH6, UTH1, RTT106, MSH2, GCR2, SPP41, RXT2, ABF1, GAS1, YCS4, RPH1, FRA1, ULS1, ITC1, STE20, SIR4, DPB4, YAF9, VAC7, POL2, RFM1, SIF2, ESC1, REG1, DIG2
regulation of metabolic process	0.000787098	PAT1, UBC8, NEM1, PSY2, PHO23, HCM1, SUM1, CYC8, PIL1, CDC12, TOP2, MLP1, GIP4, MSS11, SFP1, SRB8, YAP5, KSS1, GCN5, BRF1, GPM2, TPA1, UTH1, ARP7, RAS2, ABF1, PSD1, YCS4, FRA1, RPH1, SWE1, RAD53, RRI1, TAF12, MSN4, RFM1, NPL6, POL2, SIF2, ESC1, WHI3, CEG1, TCB1, TCB2, FHL1, NTE1, APC1, BDP1, ATG13, VAS1, GCD6, CLA4, SPT10, YLL054C, STD1, BUR6, CKA2, LEO1, GUF1, NAM7, YGP1, HAP1, ECM32, MPS3, GCR1…
regulation of cellular metabolic process	0.000832198	PAT1, UBC8, NEM1, PSY2, PHO23, HCM1, SUM1, CYC8, PIL1, CDC12, TOP2, MLP1, GIP4, MSS11, SFP1, SRB8, KSS1, GCN5, YAP5, BRF1, GPM2, TPA1, UTH1, ARP7, RAS2, ABF1, PSD1, YCS4, FRA1, RPH1, SWE1, RAD53, RRI1, TAF12, MSN4, RFM1, NPL6, POL2, SIF2, ESC1, WHI3, CEG1, TCB1, TCB2, FHL1, NTE1, APC1, BDP1, ATG13, VAS1, GCD6, CLA4, SPT10, YLL054C, STD1, BUR6, CKA2, LEO1, GUF1, NAM7, YGP1, HAP1, ECM32, MPS3, GCR1…
negative regulation of macromolecule metabolic process	0.000989698	WHI3, PAT1, PHO23, FHL1, APC1, SUM1, CYC8, PIL1, CLA4, SPT10, BUR6, SRB8, NAM7, MPS3, HAP1, YAP5, GCR1, MSH6, UTH1, RTT106, MSH2, GCR2, SPP41, RXT2, ABF1, CDC20, GAS1, YCS4, RPH1, FRA1, ULS1, ITC1, STE20, SIR4, DPB4, YAF9, VAC7, POL2, RFM1, SIF2, PTC2, ESC1, REG1, DIG2
cellular response to stimulus	0.000999454	PSY2, PHO23, UBC6, HCM1, UBC7, CYC8, ATH1, MLH1, DCR2, RTN1, SLD3, RTS1, PNG1, MLP1, ASI2, SRB8, PDI1, PMS1, KSS1, YAP5, TPA1, FAR7, RAS2, ABF1, MCM2, UFD2, FRA1, RAD53, NPP1, DCS2, RAD51, MCM6, RRI1, REC8, MSN4, MSB2, POL1, CBK1, UBC4, POL2, NPL6, SIF2, LST4, NSE3, SVS1, DAK1, SAG1, SDS24, TCO89, KRE5, DFG16, CLA4, SPT10, UBX2, MMS1, STD1, YPK2, CKA2, BUR6, DNF3, LEO1, GEM1, HAP1, MRS6, MDL2, HB…
regulation of primary metabolic process	0.00109091	PAT1, UBC8, NEM1, PSY2, PHO23, HCM1, SUM1, CYC8, PIL1, CDC12, TOP2, MLP1, GIP4, MSS11, SFP1, SRB8, KSS1, GCN5, YAP5, BRF1, GPM2, TPA1, UTH1, ARP7, RAS2, ABF1, PSD1, YCS4, FRA1, RPH1, SWE1, RRI1, TAF12, MSN4, RFM1, NPL6, POL2, SIF2, ESC1, WHI3, CEG1, TCB1, TCB2, FHL1, NTE1, APC1, BDP1, ATG13, VAS1, GCD6, CLA4, SPT10, YLL054C, STD1, BUR6, CKA2, LEO1, GUF1, NAM7, YGP1, HAP1, ECM32, MPS3, GCR1, PLP2,…
response to stimulus	0.00136004	HMX1, PSY2, HCM1, ATH1, PIL1, DCR2, SLD3, ASI2, SRB8, PDI1, PMS1, TPA1, RAS2, FRA1, DCS2, RRI1, REC8, MSN4, POL1, NPL6, POL2, SIF2, ERC1, SSY5, WHI3, LST4, NSE3, SKI3, SDS24, TCO89, CLA4, SPT10, UBX2, MMS1, BUR6, LEO1, GEM1, MRS6, HAP1, HBT1, SLG1, TIP1, ULS1, ITC1, STE20, TOS4, EAF5, DPB4, PTC2, DIG2, PHO23, UBC6, UBC7, CYC8, MLH1, RTN1, RTS1, PNG1, MLP1, KSS1, YAP5, ZRG17, DAN4, ABF1, FAR7, UFD…
regulation of RNA metabolic process	0.00175494	PHO23, SUM1, HCM1, CYC8, MLP1, MSS11, SFP1, SRB8, GCN5, KSS1, YAP5, BRF1, UTH1, ARP7, RAS2, ABF1, YCS4, RPH1, FRA1, TAF12, MSN4, POL2, NPL6, RFM1, SIF2, ESC1, WHI3, CEG1, FHL1, BDP1, CLA4, SPT10, YLL054C, STD1, BUR6, CKA2, LEO1, NAM7, YGP1, HAP1, MPS3, GCR1, PLP2, SPN1, RTT106, TAF5, MSH2, GCR2, TAF7, SPP41, RXT2, GAS1, ULS1, HPR1, POB3, LRP1, ITC1, HAA1, STE20, SIR4, EAF5, DPB4, YAF9, VAC7, DIG2…
regulation of macromolecule metabolic process	0.0020536	PAT1, PSY2, PHO23, HCM1, SUM1, CYC8, PIL1, CDC12, TOP2, MLP1, GIP4, MSS11, SFP1, SRB8, KSS1, GCN5, YAP5, BRF1, GPM2, TPA1, UTH1, ARP7, RAS2, ABF1, PSD1, YCS4, FRA1, RPH1, SWE1, TAF12, MSN4, RFM1, NPL6, POL2, SIF2, ESC1, WHI3, CEG1, TCB1, TCB2, FHL1, APC1, BDP1, ATG13, VAS1, GCD6, CLA4, SPT10, YLL054C, STD1, BUR6, CKA2, LEO1, GUF1, NAM7, YGP1, HAP1, ECM32, MPS3, GCR1, PLP2, MSH6, SPN1, RTT106, TAF…
regulation of cellular biosynthetic process	0.00206828	PAT1, NEM1, UBC8, PHO23, SUM1, HCM1, CYC8, TOP2, MLP1, MSS11, SFP1, SRB8, KSS1, GCN5, YAP5, BRF1, TPA1, UTH1, ARP7, RAS2, ABF1, YCS4, FRA1, SWE1, RPH1, RRI1, TAF12, MSN4, RFM1, POL2, NPL6, SIF2, ESC1, WHI3, CEG1, FHL1, NTE1, BDP1, VAS1, GCD6, CLA4, SPT10, YLL054C, STD1, BUR6, CKA2, LEO1, NAM7, GUF1, YGP1, HAP1, ECM32, MPS3, GCR1, PLP2, MSH6, SPN1, RTT106, TAF5, MSH2, GCR2, TAF7, SPP41, RXT2, GAS1…
regulation of transcription, DNA-templated	0.00240962	PHO23, SUM1, HCM1, CYC8, MLP1, MSS11, SFP1, SRB8, GCN5, KSS1, YAP5, BRF1, UTH1, ARP7, RAS2, ABF1, YCS4, RPH1, FRA1, TAF12, MSN4, POL2, NPL6, RFM1, SIF2, ESC1, WHI3, CEG1, FHL1, BDP1, CLA4, SPT10, YLL054C, STD1, BUR6, CKA2, LEO1, NAM7, YGP1, HAP1, MPS3, GCR1, PLP2, SPN1, RTT106, TAF5, MSH2, GCR2, TAF7, SPP41, RXT2, GAS1, ULS1, HPR1, POB3, HAA1, ITC1, STE20, SIR4, EAF5, DPB4, YAF9, DIG2, REG1
cellular component organization	0.00254613	IRR1, PAT1, TTI1, NEM1, PSY2, SUM1, HCM1, USE1, RIA1, PIL1, PRP18, ARC19, BNI5, SLD3, CDC12, TOP2, ATP2, PRP11, HER1, MSS11, SFP1, PMS1, KEL1, UTH1, TPA1, ARP7, RMR1, SPC97, ACS2, RAS2, REC107, VPS41, PSD1, YCS4, SWE1, CWH43, REC8, MSN4, PAM16, ECM14, AMN1, RFM1, POL2, NPL6, SIF2, WHI3, SDS24, TCO89, SPT10, CLA4, UBX2, ARG4, BUR6, YBR056W, LEO1, GEM1, CIN8, ABM1, SUP35, YGP1, MPS3, MRS6, HBT1, SL…
regulation of nucleic acid-templated transcription	0.00261112	PHO23, SUM1, HCM1, CYC8, MLP1, MSS11, SFP1, SRB8, GCN5, KSS1, YAP5, BRF1, UTH1, ARP7, RAS2, ABF1, YCS4, RPH1, FRA1, TAF12, MSN4, POL2, NPL6, RFM1, SIF2, ESC1, WHI3, CEG1, FHL1, BDP1, CLA4, SPT10, YLL054C, STD1, BUR6, CKA2, LEO1, NAM7, YGP1, HAP1, MPS3, GCR1, PLP2, SPN1, RTT106, TAF5, MSH2, GCR2, TAF7, SPP41, RXT2, GAS1, ULS1, HPR1, POB3, HAA1, ITC1, STE20, SIR4, EAF5, DPB4, YAF9, DIG2, REG1
regulation of gene expression	0.00283083	PAT1, PHO23, SUM1, HCM1, CYC8, MLP1, MSS11, SFP1, SRB8, KSS1, GCN5, YAP5, BRF1, TPA1, UTH1, ARP7, RAS2, ABF1, PSD1, YCS4, FRA1, RPH1, TAF12, MSN4, RFM1, POL2, NPL6, SIF2, ESC1, WHI3, CEG1, FHL1, BDP1, VAS1, GCD6, CLA4, SPT10, YLL054C, STD1, BUR6, CKA2, LEO1, NAM7, GUF1, YGP1, HAP1, ECM32, MPS3, GCR1, PLP2, SPN1, RTT106, TAF5, MSH2, GCR2, TAF7, SPP41, RXT2, GAS1, ULS1, DED1, HPR1, POB3, ITC1, HAA1…
regulation of nucleobase-containing compound metabolic process	0.00322543	PSY2, PHO23, SUM1, HCM1, CYC8, TOP2, MLP1, MSS11, SFP1, SRB8, GCN5, KSS1, YAP5, BRF1, GPM2, UTH1, ARP7, RAS2, ABF1, YCS4, RPH1, FRA1, TAF12, MSN4, POL2, NPL6, RFM1, SIF2, ESC1, WHI3, CEG1, FHL1, BDP1, CLA4, SPT10, YLL054C, STD1, BUR6, CKA2, LEO1, NAM7, YGP1, HAP1, MPS3, GCR1, PLP2, MSH6, SPN1, RTT106, TAF5, MSH2, GCR2, TAF7, SPP41, RXT2, GAS1, ULS1, HPR1, POB3, LRP1, ITC1, HAA1, STE20, SIR4, EAF5…
positive regulation of metabolic process	0.00520089	WHI3, CEG1, NEM1, PSY2, PHO23, FHL1, ATG13, SUM1, HCM1, BDP1, CYC8, CDC12, YLL054C, MLP1, STD1, BUR6, MSS11, LEO1, SFP1, SRB8, GUF1, YGP1, HAP1, GCN5, YAP5, GCR1, PLP2, UTH1, ARP7, GCR2, RAS2, RXT2, ABF1, CDC20, PSD1, SWE1, RPH1, HPR1, POB3, RRI1, HAA1, MSN4, STE20, SIR4, VAC7, RFM1, SIF2, ESC1
regulation of cellular component organization	0.00571139	SDS24, PSY2, PHO23, APC1, TCO89, RAD61, KIP2, ARC19, CLA4, RTS1, MLP1, YPK2, MSS11, LEO1, NAM7, GEM1, ECM32, ENO1, YAP5, HBT1, SLG1, KEL1, UTH1, TPA1, MSH2, PAL1, RAS2, RXT2, CDC23, CDC20, VPS41, PSD1, MCM2, YCS4, SWE1, POB3, ABP1, STE20, SIR4, AMN1, CBK1, MSB4, SIF2, DIG2
macromolecular complex subunit organization	0.006395	PAT1, TTI1, PHO23, SUM1, UBC7, CYC8, RIA1, PRP18, RTN1, KIP2, BNI5, ARC19, CDC12, TOP2, MLP1, PRP11, FMP32, COX19, GCN5, YAP5, BRF1, TPA1, UTH1, ARP7, SPC97, VPS1, ACS2, ABF1, VPS41, MCM2, YCS4, RPH1, RAD51, MCM6, TAF12, MSN4, POL2, NPL6, SIF2, ESC1, BDP1, SPT10, ARG4, BUR6, PMA1, LEO1, NAM7, CIN8, SUP35, NTR2, ECM32, MPS3, GCR1, SPN1, RTT106, TAF5, MSH2, TAF7, SPC110, RXT2, GAS1, ULS1, DED1, POB…
chromatin silencing	0.00651975	UTH1, RTT106, MSH2, PHO23, SUM1, ABF1, RXT2, YCS4, GAS1, SPT10, ITC1, SIR4, DPB4, YAF9, POL2, NAM7, SIF2, MPS3, ESC1, REG1, YAP5
transcription, DNA-templated	0.00675756	PHO23, SUM1, HCM1, CYC8, MLP1, MSS11, SFP1, SRB8, GCN5, KSS1, YAP5, BRF1, UTH1, ARP7, RAS2, ABF1, YCS4, RPH1, FRA1, TAF12, MSN4, POL2, NPL6, RFM1, SIF2, ESC1, WHI3, CEG1, FHL1, BDP1, CLA4, SPT10, YLL054C, STD1, BUR6, CKA2, LEO1, NAM7, YGP1, HAP1, MPS3, GCR1, PLP2, SPN1, RTT106, TAF5, MSH2, GCR2, TAF7, SPP41, RXT2, GAS1, ULS1, HPR1, POB3, RPB2, HAA1, ITC1, STE20, SIR4, EAF5, DPB4, YAF9, DIG2, REG1
carbohydrate catabolic process	0.00687962	GCR1, UTH1, GPM2, DAK1, AMS1, CDC19, SUN4, GCR2, ATH1, IMA5, GAL7, MSS11, YBR056W, DSE4, SIM1, ENO1
positive regulation of cellular metabolic process	0.00758981	WHI3, CEG1, NEM1, PSY2, PHO23, FHL1, ATG13, SUM1, HCM1, BDP1, CYC8, CDC12, YLL054C, MLP1, STD1, BUR6, MSS11, LEO1, SFP1, SRB8, GUF1, YGP1, HAP1, GCN5, YAP5, GCR1, PLP2, UTH1, ARP7, GCR2, RAS2, RXT2, ABF1, CDC20, PSD1, SWE1, RPH1, HPR1, POB3, RRI1, HAA1, MSN4, STE20, SIR4, VAC7, RFM1, SIF2
regulation of nitrogen compound metabolic process	0.0087569	PAT1, PSY2, PHO23, SUM1, HCM1, CYC8, TOP2, MLP1, MSS11, SFP1, SRB8, KSS1, GCN5, YAP5, BRF1, GPM2, TPA1, UTH1, ARP7, RAS2, ABF1, YCS4, FRA1, SWE1, RPH1, TAF12, MSN4, RFM1, POL2, NPL6, SIF2, ESC1, WHI3, CEG1, FHL1, BDP1, VAS1, GCD6, CLA4, SPT10, YLL054C, STD1, BUR6, CKA2, LEO1, NAM7, GUF1, YGP1, HAP1, ECM32, MPS3, GCR1, PLP2, MSH6, SPN1, RTT106, TAF5, MSH2, GCR2, TAF7, SPP41, RXT2, GAS1, ULS1, HPR1…
negative regulation of organelle organization	0.00955194	KEL1, UTH1, MSH2, PSY2, PHO23, RXT2, CDC20, YCS4, MCM2, RAD61, KIP2, SWE1, RTS1, ABP1, MLP1, SIR4, AMN1, SIF2, YAP5
organelle organization	0.0100213	IRR1, PAT1, TTI1, NEM1, PSY2, HCM1, SUM1, RIA1, USE1, BNI5, ARC19, SLD3, CDC12, TOP2, ATP2, HER1, PMS1, KEL1, UTH1, ARP7, RMR1, SPC97, ACS2, REC107, PSD1, VPS41, YCS4, SWE1, REC8, MSN4, PAM16, AMN1, RFM1, NPL6, POL2, SIF2, SDS24, CLA4, SPT10, UBX2, LEO1, GEM1, CIN8, ABM1, MPS3, SLG1, SPN1, MLC1, RTT106, TAF5, SPC110, CDC23, CDC20, GAS1, ULS1, ITC1, COA6, STE20, SIR4, EAF5, DPB4, COX4, NUP192, NKP…
regulation of macromolecule biosynthetic process	0.0102104	PAT1, PHO23, SUM1, HCM1, CYC8, TOP2, MLP1, MSS11, SFP1, SRB8, KSS1, GCN5, YAP5, BRF1, TPA1, UTH1, ARP7, RAS2, ABF1, YCS4, FRA1, SWE1, RPH1, TAF12, MSN4, RFM1, POL2, NPL6, SIF2, ESC1, WHI3, CEG1, FHL1, BDP1, VAS1, GCD6, CLA4, SPT10, YLL054C, STD1, BUR6, CKA2, LEO1, NAM7, GUF1, YGP1, HAP1, ECM32, MPS3, GCR1, PLP2, MSH6, SPN1, RTT106, TAF5, MSH2, GCR2, TAF7, SPP41, RXT2, GAS1, ULS1, HPR1, POB3, ITC1…
response to stress	0.0121431	HMX1, PSY2, PHO23, UBC6, UBC7, HCM1, CYC8, ATH1, MLH1, PIL1, DCR2, RTN1, SLD3, PNG1, MLP1, PDI1, PMS1, DAN4, TPA1, ABF1, MCM2, UFD2, RAD53, NPP1, MCM6, RAD51, DCS2, REC8, MSN4, MSB2, POL1, POL2, NPL6, UBC4, SIF2, NSE3, SKI3, SDS24, TCO89, KRE5, SPT10, UBX2, MMS1, STD1, BUR6, CKA2, LEO1, HAP1, MDL2, EXO1, MSH6, SLG1, TIP1, MSH2, PMT5, ULS1, HPR1, POB3, HAA1, STE20, TOS4, EAF5, DPB4, YAF9, PTC2, RE…
regulation of cellular macromolecule biosynthetic process	0.0126425	PAT1, PHO23, SUM1, HCM1, CYC8, TOP2, MLP1, MSS11, SFP1, SRB8, KSS1, GCN5, YAP5, BRF1, TPA1, UTH1, ARP7, RAS2, ABF1, YCS4, RPH1, FRA1, TAF12, MSN4, RFM1, POL2, NPL6, SIF2, ESC1, WHI3, CEG1, FHL1, BDP1, VAS1, GCD6, CLA4, SPT10, YLL054C, STD1, BUR6, CKA2, LEO1, NAM7, GUF1, YGP1, HAP1, ECM32, MPS3, GCR1, PLP2, MSH6, SPN1, RTT106, TAF5, MSH2, GCR2, TAF7, SPP41, RXT2, GAS1, ULS1, HPR1, POB3, ITC1, HAA1…
RNA biosynthetic process	0.0136271	PHO23, SUM1, HCM1, CYC8, MLP1, MSS11, SFP1, SRB8, GCN5, KSS1, YAP5, BRF1, UTH1, ARP7, RAS2, ABF1, YCS4, RPH1, FRA1, TAF12, MSN4, POL2, NPL6, RFM1, SIF2, ESC1, WHI3, CEG1, FHL1, BDP1, CLA4, SPT10, YLL054C, STD1, BUR6, CKA2, LEO1, NAM7, YGP1, HAP1, MPS3, GCR1, PLP2, SPN1, RTT106, TAF5, MSH2, GCR2, TAF7, SPP41, RXT2, GAS1, ULS1, HPR1, POB3, RPB2, HAA1, ITC1, STE20, SIR4, EAF5, DPB4, YAF9, DIG2, REG1
transition metal ion homeostasis	0.014005	HMX1, FTR1, FTH1, YPK9, ZRT3, ARN2, FRE8, FRE5, FRE6, FIT2, FRE3, HAA1, COA6, GEF1
transcription from RNA polymerase II promoter	0.0154508	CEG1, PHO23, FHL1, SUM1, HCM1, CYC8, CLA4, SPT10, YLL054C, MLP1, BUR6, MSS11, LEO1, SFP1, SRB8, YGP1, HAP1, GCN5, YAP5, GCR1, PLP2, SPN1, RTT106, TAF5, ARP7, GCR2, SPP41, TAF7, RXT2, ABF1, RPH1, FRA1, HPR1, POB3, RPB2, TAF12, ITC1, HAA1, MSN4, STE20, NPL6, RFM1, REG1, DIG2
positive regulation of cellular biosynthetic process	0.0188914	WHI3, CEG1, NEM1, FHL1, PHO23, HCM1, SUM1, CYC8, YLL054C, MLP1, BUR6, MSS11, LEO1, SFP1, SRB8, GUF1, YGP1, HAP1, GCN5, YAP5, GCR1, PLP2, UTH1, ARP7, GCR2, RXT2, RAS2, ABF1, SWE1, RPH1, HPR1, POB3, RRI1, HAA1, MSN4, SIR4, VAC7, RFM1, SIF2
response to organic substance	0.0190485	SAG1, PSY2, UBC6, UBC7, ATH1, DCR2, KRE5, CLA4, PNG1, UBX2, DNF3, ASI2, PDI1, HBT1, KSS1, PLP2, PMT5, FAR7, UFD2, RRI1, ITC1, STE20, MSN4, STE3, UBC4, SSY5, PTC2, REG1, DIG2
catabolic process	0.0194227	PAT1, APE2, HMX1, UBC8, AMS1, CDC19, UBC6, UBC7, HRB1, ATH1, PRP18, IMA5, PNG1, MLP1, MSS11, GLY1, ASI2, PDI1, GPM2, TPA1, UTH1, UFD2, DCS2, UBC4, ILV1, DSE4, WHI3, YME1, DDP1, SKI3, DAK1, NTE1, APC1, KRE5, GAL7, UBX2, MMS1, GLO2, YBR056W, IRC7, NAM7, YGP1, SUP35, SIM1, ENO1, GCR1, COS7, PLB2, PUT2, SUN4, PMT5, GCR2, CDC23, CDC20, DIS3, LRP1, UBP9, UBA1, VPS24, POP1, REG1
iron ion homeostasis	0.0198832	FRE8, FRE5, FIT2, HMX1, FRE6, FTR1, HAA1, FRE3, FTH1, ARN2, GEF1
organic substance catabolic process	0.0232415	PAT1, APE2, HMX1, UBC8, AMS1, CDC19, UBC6, UBC7, HRB1, ATH1, PRP18, IMA5, PNG1, MLP1, MSS11, GLY1, ASI2, PDI1, GPM2, TPA1, UTH1, UFD2, DCS2, UBC4, ILV1, DSE4, YME1, DDP1, SKI3, DAK1, NTE1, APC1, KRE5, GAL7, UBX2, MMS1, GLO2, YBR056W, IRC7, NAM7, YGP1, SUP35, SIM1, ENO1, GCR1, COS7, PLB2, PUT2, SUN4, PMT5, GCR2, CDC23, CDC20, DIS3, LRP1, UBP9, UBA1, VPS24, POP1, REG1
negative regulation of cellular component organization	0.0255164	KEL1, UTH1, MSH2, PSY2, PHO23, RXT2, CDC20, YCS4, MCM2, RAD61, KIP2, SWE1, RTS1, ABP1, MLP1, SIR4, AMN1, SIF2, YAP5
positive regulation of macromolecule metabolic process	0.0264168	WHI3, CEG1, PSY2, PHO23, FHL1, ATG13, SUM1, HCM1, BDP1, CYC8, CDC12, YLL054C, MLP1, STD1, BUR6, MSS11, LEO1, SFP1, SRB8, GUF1, YGP1, HAP1, GCN5, YAP5, GCR1, PLP2, UTH1, ARP7, GCR2, RAS2, RXT2, ABF1, CDC20, PSD1, RPH1, HPR1, POB3, HAA1, STE20, MSN4, SIR4, RFM1, SIF2, ESC1
organelle fission	0.0267201	IRR1, NKP2, SDS24, PSY2, SUM1, APC1, CYC8, MLH1, RAD61, KIP2, CLA4, TOP2, RTS1, MLP1, CIN8, PMS1, MPS3, MSH6, KEL1, MSH2, RMR1, SPC110, SPC97, VPS1, REC107, CDC23, CDC20, YCS4, SWE1, RAD51, REC8, STE20, AMN1, POL2, RFM1, SIF2
cellular response to stress	0.0290393	PSY2, UBC6, PHO23, UBC7, HCM1, CYC8, ATH1, MLH1, DCR2, RTN1, SLD3, PNG1, MLP1, PDI1, PMS1, TPA1, ABF1, UFD2, MCM2, RAD53, NPP1, MCM6, RAD51, DCS2, REC8, MSB2, MSN4, POL1, POL2, NPL6, UBC4, SIF2, NSE3, SDS24, KRE5, SPT10, UBX2, MMS1, BUR6, CKA2, LEO1, HAP1, MDL2, EXO1, MSH6, MSH2, PMT5, ULS1, HPR1, POB3, HAA1, STE20, TOS4, EAF5, DPB4, YAF9, PTC2, REG1
nuclear division	0.0293846	IRR1, NKP2, SDS24, PSY2, SUM1, APC1, CYC8, MLH1, RAD61, KIP2, CLA4, TOP2, RTS1, MLP1, CIN8, PMS1, MPS3, MSH6, KEL1, MSH2, RMR1, SPC110, SPC97, CDC23, REC107, CDC20, YCS4, SWE1, RAD51, REC8, STE20, AMN1, POL2, RFM1, SIF2
positive regulation of nucleobase-containing compound metabolic process	0.0318063	WHI3, CEG1, PSY2, FHL1, PHO23, HCM1, SUM1, BDP1, CYC8, YLL054C, MLP1, BUR6, MSS11, SFP1, LEO1, SRB8, YGP1, HAP1, GCN5, YAP5, GCR1, PLP2, UTH1, ARP7, GCR2, ABF1, RAS2, RXT2, RPH1, HPR1, POB3, HAA1, MSN4, SIR4, RFM1, SIF2
mitotic nuclear division	0.0362254	IRR1, NKP2, SDS24, APC1, SUM1, CYC8, RAD61, KIP2, CLA4, RTS1, MLP1, CIN8, MPS3, KEL1, SPC110, SPC97, CDC23, CDC20, YCS4, SWE1, REC8, STE20, AMN1, RFM1, POL2
regulation of phosphate metabolic process	0.0388857	GCR1, TCB1, NEM1, GPM2, TCB2, GCR2, APC1, ATG13, NTE1, PIL1, RAS2, CDC20, RAD53, SWE1, CDC12, STD1, STE20, GIP4, VAC7, SIF2, PTC2
regulation of transcription from RNA polymerase II promoter	0.045555	CEG1, PHO23, FHL1, SUM1, HCM1, CYC8, CLA4, SPT10, YLL054C, MLP1, STD1, BUR6, MSS11, LEO1, SFP1, SRB8, YGP1, HAP1, GCN5, YAP5, GCR1, PLP2, SPN1, RTT106, ARP7, GCR2, SPP41, TAF7, RXT2, ABF1, RPH1, FRA1, POB3, HAA1, ITC1, STE20, MSN4, RFM1, SIF2, REG1, DIG2
KEGG Pathway	FDR	Genes
ubiquitin mediated proteolysis	0.0230214	UBC8, UBA1, UBC6, UBC7, APC1, CDC23, CDC20, UBC4, UFD2

## Sheet: Table S3
Table S.3. Significantly enriched GO terms and KEGG pathways within the WGCNA modules of the reference strain.
BLUE MODULE
GO Term	FDR	Genes
regulation of biological process	2.09792e-07	RTR1, PCL1, HKR1, UBP13, YCK2, UBP15, SCP160, VPS51, ARC18, CDC11, PPQ1, CMK1, SFP1, SRB8, HIR3, BIM1, RGC1, KEL1, VTC2, VPS41, ECO1, MKS1, NOP1, SIP3, SRO77, YTA7, SLM4, CTI6, POL2, CEG1, DBP1, YAR1, SPA2, DHH1, GCD6, YLL054C, AEP2, STP1, HAP1, REB1, KCS1, SPN1, YNR063W, GAS1, ULS1, TIF4631, UBP3, TIF4632, RPT4, SSN2, YFR016C, STE20, RPT1, SIR4, DPB4, DIG2, KSP1, GSP1, MIG2, UBC8, SWI4, RAD61, K…
macromolecular complex subunit organization	7.21475e-07	TTI1, NUP145, BNI1, UBP13, OXA1, BRR2, SCP160, UBP15, TUP1, RIA1, INO80, TEL1, ARC18, PRP11, MDM12, SDH5, HIR3, ORC1, BIM1, VPS41, ARP3, YCS4, MEC1, VMA2, NOP1, YTA7, MSN2, USO1, CTI6, POL2, XRN1, CEP3, EXO84, SPT16, PRP38, DHH1, DEP1, SPT10, PEF1, DRS1, CIN8, SUP35, SNF2, TAF2, SPN1, TAF5, TAF7, SPC110, GAS1, AIM3, ULS1, TIF4631, RPT4, TIF4632, ITC1, COA6, STE20, RPT1, SIR4, DPB4, TFG2, RPL6B, S…
regulation of cellular process	1.31479e-06	RTR1, PCL1, HKR1, NUP145, BNI1, UBP13, SCP160, TUP1, YCK2, UBP15, INO80, VPS51, ARC18, CDC11, RAD23, PPQ1, SDH5, CMK1, SFP1, SRB8, HIR3, ORC1, BIM1, KEL1, VTC2, ARP3, VPS41, YCS4, ECO1, MEC1, FRA1, CLB3, MKS1, SIP3, NOP1, MSN2, SRO77, YTA7, SLM4, CTI6, POL2, XRN1, CEP3, NAN1, CEG1, SDS23, SPT16, SPA2, GCD6, LST7, DHH1, DEP1, SPT10, YLL054C, PEF1, AEP2, STP1, GEM1, YGR054W, SNF2, HAP1, REB1, YOR30…
chromatin organization	4.51034e-06	TTI1, GSP1, NUP145, SCP160, PHO23, TUP1, CYC8, INO80, TEL1, SAP30, SPT21, RTF1, PAA1, HIR3, ORC1, GCN5, YCS4, MEC1, TAF10, NOP1, HOS4, MSN2, TAF12, YTA7, IOC4, APC9, CTI6, POL2, SPT2, SPT6, SPT16, DEP1, SPT10, FUN30, BLM10, NSI1, CHD1, NAM7, SNF2, RSP5, IES2, SPN1, TAF5, FKH2, GAS1, ULS1, ASF1, POB3, ITC1, STE20, MRN1, SIR4, DPB4, YAF9, SWR1, SIN3, REG1
regulation of gene expression	5.64973e-06	RTR1, NUP145, SCP160, TUP1, INO80, RAD23, SDH5, SFP1, SRB8, HIR3, ORC1, YCS4, FRA1, MKS1, NOP1, SIP3, YTA7, MSN2, CTI6, POL2, XRN1, NAN1, CEP3, CEG1, DBP1, SPT16, DHH1, GCD6, DEP1, SPT10, YLL054C, AEP2, STP1, YGR054W, SNF2, HAP1, YOR302W, REB1, TAF2, SPN1, TAF5, TAF7, YNR063W, GAS1, GCN1, ULS1, TIF4631, RPT4, TIF4632, SSN2, ITC1, STE20, RPT1, SIR4, DPB4, TFG2, SWR1, TAP42, DIG2, GSP1, MIG2, PHO23…
biological regulation	1.14688e-05	RTR1, PCL1, HKR1, UBP13, SCP160, YCK2, UBP15, TEL1, VPS51, ARC18, CDC11, SSQ1, PPQ1, SFP1, CMK1, SRB8, HIR3, BIM1, RGC1, KEL1, VTC2, VPS41, ECO1, MKS1, NOP1, SIP3, SRO77, YTA7, SLM4, CTI6, POL2, CEG1, DBP1, YAR1, SPA2, DHH1, GCD6, YLL054C, AEP2, STP1, HAP1, REB1, KCS1, SPN1, YNR063W, GAS1, ULS1, TIF4631, RPT4, UBP3, TIF4632, SSN2, YFR016C, STE20, RPT1, SIR4, DPB4, DIG2, KSP1, GSP1, MIG2, UBC8, SW…
cellular component organization	1.48992e-05	TTI1, PCL1, HKR1, UBP13, BRR2, OXA1, SCP160, DOP1, YCK2, UBP15, USE1, RIA1, TEL1, VPS51, ARC18, SSQ1, ATP2, ILM1, HER1, SNC2, SFP1, SCD5, HIR3, SPO73, BIM1, KEL1, VTC2, VPS41, ECO1, IMH1, CWH43, MKS1, NOP1, YTA7, TAO3, ECM14, CTI6, SRL1, POL2, ECM18, MDH2, EXO84, SPA2, DHH1, AEP2, SYS1, SPN1, MLC1, SPC110, GAS1, ULS1, TIF4631, RPT4, TIF4632, STE20, RPT1, SIR4, DPB4, ROT1, DIG2, KSP1, GSP1, NKP2, …
regulation of macromolecule metabolic process	2.26242e-05	RTR1, PCL1, NUP145, SCP160, TUP1, INO80, CDC11, RAD23, SDH5, RPN1, SFP1, SRB8, HIR3, ORC1, YCS4, ECO1, MEC1, FRA1, CLB3, MKS1, NOP1, SIP3, MSN2, YTA7, CTI6, POL2, XRN1, NAN1, CEP3, CEG1, DBP1, SPT16, DHH1, GCD6, DEP1, SPT10, YLL054C, AEP2, STP1, YGR054W, SNF2, HAP1, YOR302W, REB1, TAF2, SPN1, TAF5, TAF7, YNR063W, GAS1, GCN1, ULS1, TIF4631, RPT4, TIF4632, SSN2, ITC1, STE20, NBP2, RPT1, SIR4, DPB4,…
negative regulation of nucleobase-containing compound metabolic process	2.41793e-05	GSP1, NUP145, MIG2, TUP1, PHO23, SCP160, CYC8, INO80, RAD23, SAP30, SPT21, RTF1, SRB8, HIR3, ORC1, GCN4, MCM1, YCS4, FRA1, RAD50, MKS1, YTA7, MED8, SGS1, CTI6, POL2, SPT2, SPT5, SPT6, DEP1, SPT10, FUN30, NSI1, CHD1, NAM7, HAP1, MSH6, GCR2, SPP41, FKH2, GAS1, ULS1, ASF1, SSN2, ITC1, STE20, SIR4, DPB4, VAC7, YAF9, SIN3, DIG2, REG1
regulation of RNA metabolic process	2.52714e-05	RTR1, GSP1, NUP145, MIG2, SCP160, PHO23, TUP1, CYC8, INO80, SWI4, SAP30, RAD23, SPT21, SNU71, RTF1, SDH5, SFP1, SRB8, LYS14, HIR3, YAP1, ORC1, GCN4, KSS1, GCN5, THO2, MCM1, YCS4, FRA1, TAF10, MKS1, NOP1, TAF13, SIP3, YTA7, TAF12, MSN2, MED8, IOC4, CTI6, POL2, XRN1, NAN1, CEP3, SPT2, CEG1, SPT5, SPT16, SPT6, BDP1, DAL81, DEP1, SPT10, YLL054C, FUN30, MSA2, STP1, ARR1, NSI1, NAM8, CHD1, NAM7, SNF2, …
regulation of metabolic process	3.39452e-05	RTR1, PCL1, NUP145, SCP160, TUP1, INO80, CDC11, RAD23, SDH5, RPN1, SFP1, SRB8, HIR3, ORC1, YCS4, ECO1, MEC1, FRA1, CLB3, MKS1, NOP1, SIP3, MSN2, YTA7, CTI6, POL2, XRN1, NAN1, CEP3, CEG1, DBP1, SPT16, DHH1, GCD6, DEP1, SPT10, YLL054C, AEP2, STP1, YGR054W, SNF2, HAP1, REB1, YOR302W, TAF2, KCS1, SPN1, TAF5, TAF7, YNR063W, GAS1, GCN1, ULS1, TIF4631, RPT4, TIF4632, SSN2, ITC1, STE20, NBP2, RPT1, SIR4,…
transcription from RNA polymerase II promoter	3.39524e-05	RTR1, MIG2, PHO23, TUP1, CYC8, INO80, SWI4, SAP30, RAD23, RTF1, SDH5, SFP1, SRB8, YAP1, HIR3, LYS14, GCN4, GCN5, THO2, MCM1, FRA1, TAF10, MKS1, SIP3, TAF13, MSN2, TAF12, YTA7, MED8, XRN1, CEP3, SPT2, CEG1, SPT5, SPT6, SPT16, DAL81, DEP1, SPT10, YLL054C, FUN30, STP1, ARR1, CHD1, SNF2, HAP1, REB1, RSP5, TAF2, PLP2, SPN1, TAF5, GCR2, TAF7, SPP41, FKH2, HPR1, POB3, ASF1, RPT4, RPB2, SSN2, ITC1, STE20…
negative regulation of RNA metabolic process	3.54e-05	SPT2, GSP1, NUP145, SPT5, MIG2, SPT6, SCP160, PHO23, TUP1, CYC8, INO80, DEP1, SPT10, RAD23, FUN30, SAP30, SPT21, RTF1, NSI1, SRB8, NAM7, HIR3, ORC1, HAP1, GCN4, GCR2, SPP41, FKH2, MCM1, GAS1, YCS4, FRA1, ASF1, MKS1, SSN2, YTA7, ITC1, STE20, MED8, SIR4, DPB4, CTI6, YAF9, VAC7, POL2, SIN3, DIG2, REG1
negative regulation of transcription, DNA-templated	4.19862e-05	SPT2, GSP1, NUP145, SPT5, MIG2, SPT6, SCP160, PHO23, TUP1, CYC8, INO80, DEP1, SPT10, RAD23, FUN30, SAP30, SPT21, RTF1, NSI1, SRB8, NAM7, HIR3, ORC1, HAP1, GCN4, GCR2, SPP41, FKH2, MCM1, GAS1, YCS4, FRA1, ASF1, MKS1, SSN2, YTA7, ITC1, STE20, MED8, SIR4, DPB4, CTI6, YAF9, POL2, SIN3, DIG2, REG1
organelle organization	6.8947e-05	TTI1, PCL1, NUP145, BNI1, OXA1, SCP160, DOP1, TUP1, USE1, RIA1, INO80, TEL1, VPS51, COX5A, ARC18, ILM1, ATP2, HER1, ATG4, MDM12, SNC2, SDH5, GRS1, HIR3, SCD5, ORC1, BIM1, KEL1, VTC2, ARP3, VPS41, YCS4, ECO1, MEC1, CLB3, NOP1, MSN2, YTA7, TAO3, USO1, CTI6, POL2, ENT2, XRN1, ENT1, MYO2, MDH2, TRS23, CEP3, NUM1, SDS23, MIC19, SPT16, SPA2, DHH1, DEP1, SPT10, PEF1, AEP2, UBX2, DRS1, MDM32, SEC22, GEM1…
regulation of transcription, DNA-templated	7.91739e-05	RTR1, GSP1, NUP145, MIG2, SCP160, PHO23, TUP1, CYC8, INO80, SWI4, SAP30, RAD23, SPT21, RTF1, SDH5, SFP1, SRB8, LYS14, HIR3, YAP1, ORC1, GCN4, KSS1, GCN5, THO2, MCM1, YCS4, FRA1, TAF10, MKS1, NOP1, TAF13, SIP3, YTA7, TAF12, MSN2, MED8, IOC4, CTI6, POL2, XRN1, NAN1, CEP3, SPT2, CEG1, SPT5, SPT16, SPT6, BDP1, DAL81, DEP1, SPT10, YLL054C, FUN30, MSA2, STP1, ARR1, NSI1, CHD1, NAM7, SNF2, HAP1, REB1, R…
regulation of cellular metabolic process	0.000108454	RTR1, PCL1, NUP145, SCP160, TUP1, INO80, CDC11, RAD23, SDH5, SFP1, SRB8, HIR3, ORC1, YCS4, ECO1, MEC1, FRA1, CLB3, MKS1, NOP1, SIP3, MSN2, YTA7, CTI6, POL2, XRN1, NAN1, CEP3, CEG1, SPT16, DHH1, GCD6, DEP1, SPT10, YLL054C, AEP2, STP1, YGR054W, SNF2, HAP1, YOR302W, REB1, TAF2, KCS1, SPN1, TAF5, TAF7, YNR063W, GAS1, GCN1, ULS1, TIF4631, RPT4, TIF4632, SSN2, ITC1, STE20, NBP2, RPT1, SIR4, DPB4, TFG2,…
regulation of nucleobase-containing compound metabolic process	0.00010903	RTR1, NUP145, TUP1, SCP160, INO80, RAD23, SDH5, SFP1, SRB8, HIR3, ORC1, ECO1, YCS4, FRA1, MEC1, MKS1, NOP1, SIP3, YTA7, MSN2, CTI6, POL2, XRN1, NAN1, CEP3, CEG1, SPT16, DEP1, SPT10, YLL054C, STP1, SNF2, HAP1, REB1, TAF2, SPN1, TAF5, YNR063W, TAF7, GAS1, ULS1, RPT4, SSN2, ITC1, STE20, RPT1, SIR4, TFG2, DPB4, SWR1, TAP42, DIG2, GSP1, MIG2, PHO23, CYC8, SWI4, SAP30, SNU71, SPT21, RTF1, LYS14, YAP1, …
cellular component organization or biogenesis	0.000128895	TTI1, PCL1, HKR1, UBP13, BRR2, OXA1, SCP160, DOP1, YCK2, UBP15, USE1, RIA1, TEL1, VPS51, ARC18, SSQ1, ATP2, ILM1, HER1, SNC2, SFP1, SCD5, HIR3, SPO73, BIM1, KEL1, VTC2, VPS41, ECO1, IMH1, CWH43, MKS1, NOP1, YTA7, TAO3, MPP10, ECM14, CTI6, SRL1, POL2, NUP49, ECM18, MDH2, EXO84, YAR1, SPA2, DHH1, AEP2, RPL17A, SYS1, SPN1, MLC1, SPC110, GAS1, ULS1, NOP14, TIF4631, RPT4, TIF4632, STE20, SIR4, RPT1, D…
negative regulation of nitrogen compound metabolic process	0.000140864	GSP1, NUP145, MIG2, SCP160, PHO23, TUP1, CYC8, INO80, RAD23, SAP30, SPT21, RTF1, SRB8, HIR3, ORC1, GCN4, MCM1, YCS4, FRA1, RAD50, MKS1, YTA7, MED8, SGS1, CTI6, POL2, SPT2, SPT5, SPT6, DHH1, DEP1, SPT10, FUN30, NSI1, CHD1, NAM7, HAP1, MSH6, GCR2, SPP41, FKH2, GAS1, ULS1, ASF1, SSN2, ITC1, STE20, SIR4, DPB4, VAC7, YAF9, SIN3, SEC14, DIG2, REG1
regulation of nitrogen compound metabolic process	0.000147946	RTR1, NUP145, SCP160, TUP1, INO80, RAD23, SDH5, SFP1, SRB8, HIR3, ORC1, YCS4, ECO1, FRA1, MEC1, MKS1, NOP1, SIP3, YTA7, MSN2, CTI6, POL2, XRN1, NAN1, CEP3, CEG1, SPT16, DHH1, GCD6, DEP1, SPT10, YLL054C, AEP2, STP1, YGR054W, SNF2, HAP1, YOR302W, REB1, TAF2, SPN1, TAF5, TAF7, YNR063W, GAS1, GCN1, ULS1, TIF4631, RPT4, TIF4632, SSN2, ITC1, STE20, RPT1, SIR4, DPB4, TFG2, SWR1, TAP42, SEC14, DIG2, GSP1…
regulation of cellular biosynthetic process	0.000188149	RTR1, NUP145, SCP160, TUP1, INO80, RAD23, SDH5, SFP1, SRB8, HIR3, ORC1, ECO1, YCS4, FRA1, MEC1, MKS1, NOP1, SIP3, YTA7, MSN2, CTI6, POL2, XRN1, NAN1, CEP3, CEG1, SPT16, DHH1, GCD6, DEP1, SPT10, YLL054C, AEP2, STP1, YGR054W, SNF2, HAP1, YOR302W, REB1, TAF2, KCS1, SPN1, TAF5, TAF7, YNR063W, GAS1, GCN1, ULS1, TIF4631, RPT4, TIF4632, SSN2, ITC1, STE20, RPT1, SIR4, DPB4, TFG2, SWR1, TAP42, SEC14, DIG2…
negative regulation of cellular process	0.000198129	GSP1, NUP145, BNI1, UBC8, MIG2, SCP160, PHO23, TUP1, CYC8, INO80, RAD61, KIP2, RTS1, SIC1, SAP30, RAD23, PPQ1, SPT21, RTF1, SRB8, HIR3, ORC1, GCN4, BIM1, KEL1, STE50, MCM1, MCM2, YCS4, FRA1, RAD53, RAD50, MKS1, HOS4, YTA7, MED8, SGS1, CTI6, POL2, CEP3, MDS3, SPT2, SST2, SPT5, SPT6, DHH1, DEP1, SPT10, FUN30, IGO2, NSI1, CHD1, NAM7, HAP1, PLP2, MSH6, GCR2, SPP41, FKH2, GAS1, AIM3, ULS1, ASF1, ABP1,…
negative regulation of biological process	0.000198926	GSP1, NUP145, BNI1, UBC8, MIG2, SCP160, PHO23, TUP1, CYC8, INO80, RAD61, KIP2, RTS1, SIC1, SAP30, RAD23, PPQ1, SPT21, RTF1, SRB8, HIR3, ORC1, GCN4, BIM1, KSS1, KEL1, STE50, MCM1, MCM2, YCS4, FRA1, RAD53, RAD50, MKS1, HOS4, YTA7, MED8, SGS1, CTI6, POL2, CEP3, MDS3, SPT2, SST2, SPT5, SPT6, DHH1, DEP1, SPT10, FUN30, IGO2, NSI1, CHD1, NAM7, HAP1, PLP2, MSH6, GCR2, SPP41, FKH2, GAS1, AIM3, ULS1, ASF1,…
regulation of cellular macromolecule biosynthetic process	0.000209487	RTR1, NUP145, SCP160, TUP1, INO80, RAD23, SDH5, SFP1, SRB8, HIR3, ORC1, ECO1, YCS4, FRA1, MEC1, MKS1, NOP1, SIP3, YTA7, MSN2, CTI6, POL2, XRN1, NAN1, CEP3, CEG1, SPT16, DHH1, GCD6, DEP1, SPT10, YLL054C, AEP2, STP1, YGR054W, SNF2, HAP1, YOR302W, REB1, TAF2, SPN1, TAF5, TAF7, YNR063W, GAS1, GCN1, ULS1, TIF4631, RPT4, TIF4632, SSN2, ITC1, STE20, RPT1, SIR4, TFG2, DPB4, SWR1, TAP42, DIG2, GSP1, MIG2,…
regulation of biosynthetic process	0.000232276	RTR1, NUP145, SCP160, TUP1, INO80, RAD23, SDH5, SFP1, SRB8, HIR3, ORC1, ECO1, YCS4, FRA1, MEC1, MKS1, NOP1, SIP3, YTA7, MSN2, CTI6, POL2, XRN1, NAN1, CEP3, CEG1, SPT16, DHH1, GCD6, DEP1, SPT10, YLL054C, AEP2, STP1, YGR054W, SNF2, HAP1, YOR302W, REB1, TAF2, KCS1, SPN1, TAF5, TAF7, YNR063W, GAS1, GCN1, ULS1, TIF4631, RPT4, TIF4632, SSN2, ITC1, STE20, RPT1, SIR4, DPB4, TFG2, SWR1, TAP42, SEC14, DIG2…
transcription, DNA-templated	0.000270592	RTR1, GSP1, NUP145, MIG2, SCP160, PHO23, TUP1, CYC8, INO80, SWI4, SAP30, RAD23, SPT21, RTF1, GRS1, SDH5, SFP1, SRB8, LYS14, HIR3, YAP1, ORC1, GCN4, KSS1, GCN5, THO2, MCM1, YCS4, FRA1, TAF10, MKS1, NOP1, TAF13, SIP3, YTA7, TAF12, MSN2, MED8, IOC4, CTI6, POL2, XRN1, NAN1, CEP3, SPT2, CEG1, SPT5, SPT16, SPT6, BDP1, DAL81, DEP1, SPT10, YLL054C, FUN30, MSA2, STP1, ARR1, NSI1, CHD1, NAM7, SNF2, HAP1, R…
negative regulation of gene expression	0.000276072	SPT2, GSP1, NUP145, SPT5, MIG2, SPT6, SCP160, PHO23, TUP1, CYC8, INO80, DHH1, DEP1, SPT10, FUN30, SAP30, RAD23, SPT21, NSI1, RTF1, SRB8, HIR3, NAM7, ORC1, HAP1, GCN4, GCR2, SPP41, FKH2, MCM1, YCS4, GAS1, FRA1, ASF1, MKS1, YTA7, SSN2, ITC1, STE20, MED8, SIR4, DPB4, CTI6, YAF9, VAC7, POL2, SIN3, REG1, DIG2
regulation of transcription from RNA polymerase II promoter	0.000323652	RTR1, MIG2, PHO23, TUP1, CYC8, INO80, SWI4, SAP30, RAD23, SPT21, RTF1, SDH5, SFP1, SRB8, YAP1, LYS14, GCN4, GCN5, MCM1, FRA1, MKS1, SIP3, TAF13, MSN2, YTA7, MED8, XRN1, CEP3, SPT2, CEG1, SPT5, SPT6, SPT16, DAL81, DEP1, SPT10, YLL054C, FUN30, STP1, ARR1, CHD1, SNF2, HAP1, REB1, RSP5, TAF2, PLP2, SPN1, GCR2, TAF7, SPP41, YNR063W, FKH2, POB3, ASF1, RPT4, SSN2, ITC1, STE20, RPT1, TFG2, SIN3, DIG2, RE…
chromosome organization	0.000491082	TTI1, GSP1, NUP145, SCP160, PHO23, TUP1, CYC8, INO80, TEL1, RAD61, RTS1, SAP30, SPT21, RTF1, PAA1, HIR3, ORC1, BIM1, GCN5, MCD1, IML3, ABF2, MCM2, YCS4, ECO1, MEC1, RAD50, RAD51, MCM6, TAF10, NOP1, HOS4, YTA7, MSN2, TAF12, IOC4, APC9, SGS1, CTI6, POL2, CEP3, TRS23, SPT2, SDS23, SPT6, SPT16, DEP1, SPT10, FUN30, BLM10, NSI1, CHD1, NAM7, CIN8, SNF2, ECM32, RSP5, IES2, SPN1, HSK3, TAF5, RAD30, FKH2, …
BROWN MODULE
GO Term	FDR	Genes
ribosome biogenesis	1.31507e-09	RPS8A, RPS8B, RPS17B, NOG2, MTR2, RPL12A, IMP3, MAK16, RPL10, RPS23A, RPS23B, MAK11, RPS7B, RRP3, RPS9A, KRR1, LOC1, RRP36, RRP4, NOC2, RCL1, BUD23, NOP2, RPL11B, RSA3, CKB2, NOP8, SNU66, NOP9, BFR2, LTV1, MRPS18, RPC40, UTP5, RPS1A, FCF2, BCD1, RPS1B, EBP2, DRS2, CKA2, RPL14A, RPL14B, RRP43, LSG1, RNA1, BCP1, RRP17, HCR1, TSR2, UTP25, RLP7, RPS14B, RPB5, RMP1, RPF2, PWP2, PWP1, ROK1, NOP15, RPS6…
ribonucleoprotein complex biogenesis	7.02241e-09	RPS8A, RPS8B, RPS17B, YJU2, PRP18, SMD2, NOG2, MTR2, RVB1, RPL12A, IMP3, PRP6, MAK16, RPL10, RPS23A, RPS23B, TIF11, MAK11, RPS7B, RRP3, RPS9A, KRR1, LOC1, RRP36, RRP4, SME1, NOC2, RCL1, NOP2, BUD23, RPL11B, RSA3, CKB2, NOP8, SNU66, NOP9, BFR2, LTV1, MRPS18, RPC40, UTP5, RPL38, RPS1A, FCF2, BCD1, RPS1B, EBP2, DRS2, CKA2, RPL14A, RPL14B, RRP43, LSG1, RNA1, BCP1, DIB1, RRP17, HCR1, TSR2, UTP25, RLP7…
cytoplasmic translation	1.76721e-08	RPS8A, RPS8B, RPL36A, RPS17B, RPL36B, RPL20B, TAE1, RPL27A, RPL41A, RPL27B, RPL38, RPS1A, RPS1B, SRO9, RPL9B, RPL12A, RPL9A, RPL43B, RPL14A, RPL14B, RPL10, RPL19B, RBG1, RPL19A, TIF11, RPS7B, RPS9A, HCR1, RLP7, RPS14B, RPL23A, RPL23B, RPS6B, RPL18A, RPL11B, RPL18B, RPL13A, TMA46, RPL13B, RPS28B, RPS24A, RPS24B
ribosomal small subunit biogenesis	4.19152e-08	RPS8A, MRPS18, RPS8B, RPS17B, UTP5, FCF2, RPS1A, RPS1B, IMP3, DRS2, RPS23A, RPS23B, RPS7B, KRR1, RPS9A, RRP3, HCR1, LOC1, TSR2, RRP36, UTP25, RPS14B, PWP2, ROK1, RPS6B, RCL1, BUD23, RPS28B, RRS1, NOP9, FAF1, RPS24A, BFR2, RPS24B, LTV1
maturation of SSU-rRNA from tricistronic rRNA transcript (SSU-rRNA, 5.8S rRNA, LSU-rRNA)	5.85471e-08	RPS8A, MRPS18, RPS8B, UTP5, RPS1A, FCF2, RPS1B, RPS23A, RPS23B, KRR1, RPS9A, RRP3, HCR1, LOC1, TSR2, RRP36, UTP25, RPS14B, PWP2, ROK1, RPS6B, RCL1, BUD23, RRS1, NOP9, FAF1, RPS24A, BFR2, RPS24B
rRNA processing	9.99972e-08	RPS8A, RPS8B, IMP3, MAK16, RPS23A, RPS23B, RPS7B, MAK11, KRR1, RPS9A, RRP3, LOC1, RRP36, RRP4, RCL1, BUD23, NOP2, CKB2, NOP8, SNU66, NOP9, BFR2, MRPS18, UTP5, FCF2, RPS1A, RPS1B, EBP2, CKA2, RRP43, HCR1, RRP17, TSR2, RLP7, UTP25, RPS14B, RMP1, RPF2, PWP2, PWP1, ROK1, RPS6B, NOP15, NOP16, DBP2, RPS28B, RRS1, POP3, FAF1, RPS24A, RPS24B, DBP9
maturation of SSU-rRNA	1.57532e-07	RPS8A, MRPS18, RPS8B, UTP5, RPS1A, FCF2, RPS1B, RPS23A, RPS23B, KRR1, RPS9A, RRP3, HCR1, LOC1, TSR2, RRP36, UTP25, RPS14B, PWP2, ROK1, RPS6B, RCL1, BUD23, RPS28B, RRS1, NOP9, FAF1, RPS24A, BFR2, RPS24B
RNA metabolic process	6.3344e-06	RPS8A, RPS8B, SRB2, GIM3, SUM1, PRP18, RAD6, SWD1, RVB1, IMP3, RGT1, MAK16, STE12, KAE1, ORC5, SNT309, CBF1, MAK11, RPS7B, SFG1, RPS9A, KRR1, RRP3, HAC1, ARP7, RRP4, MHR1, ARP5, HMO1, RCL1, SNU23, RFC3, YRA1, NOP2, MSN4, CKB2, NOP8, NOP9, RRN10, MRPS18, HTL1, DDP1, SPT15, RPC40, PUS2, MGS1, WHI5, CDC33, RPS1A, NHP10, RPS1B, LHP1, ESC8, DTD1, EBP2, BUR2, BUR6, SNF8, RRP43, GTR1, YGP1, SPP2, RTT102…
cellular component biogenesis	6.82339e-06	CLC1, RPS8A, ATP19, RPS8B, SRB2, SWM1, CMC1, GIM3, ATP14, PRP18, NOG2, ARC19, RVB1, ATP4, IMP3, MAK16, YPT52, RPL10, ORC5, ATP22, SHE10, CBF1, MAK11, RPS7B, RPS9A, KRR1, RRP3, RRP4, CSM2, CLB5, PAN5, AIP1, SPC19, RCL1, NOP2, KTR4, RSA3, CKB2, NOP8, NOP9, RLF2, MRPS18, SPT15, RPC40, RPS1A, RPS1B, EBP2, DRS2, BUR6, TIM21, RRP43, SAR1, BCP1, YGP1, ASK1, CRR1, DIB1, RHO3, TSR2, UTP25, RPF2, ROK1, NOP…
ncRNA metabolic process	1.60988e-05	RPS8A, RPS8B, NCS6, IMP3, MAK16, KAE1, RPS23A, RPS23B, MAK11, RPS7B, RRP3, RPS9A, KRR1, LOC1, RRP36, RRP4, RCL1, BUD23, NOP2, RPC37, CKB2, GCD14, NOP8, SNU66, NOP9, RRN10, BFR2, TRM5, MRPS18, SPT15, RPC40, PUS2, UTP5, WRS1, RPS1A, FCF2, BCD1, RPS1B, LHP1, DTD1, EBP2, CKA2, GTF1, RRP43, SEN34, TRM10, RRP17, HCR1, TSR2, UTP25, YNL040W, RLP7, RPS14B, RPB5, RMP1, RPF2, PWP2, PWP1, ROK1, NOP15, RPS6B,…
ncRNA processing	1.62829e-05	RPS8A, RPS8B, NCS6, IMP3, MAK16, KAE1, RPS23A, RPS23B, MAK11, RPS7B, RRP3, KRR1, RPS9A, LOC1, RRP36, RRP4, RCL1, BUD23, NOP2, CKB2, GCD14, NOP8, SNU66, NOP9, BFR2, TRM5, MRPS18, PUS2, UTP5, FCF2, RPS1A, RPS1B, LHP1, EBP2, CKA2, RRP43, SEN34, TRM10, RRP17, HCR1, TSR2, RLP7, UTP25, RPS14B, RMP1, RPF2, PWP2, PWP1, ROK1, RPS6B, NOP15, NOP16, DBP2, RPS28B, RRS1, POP3, FAF1, RPS24A, RPS24B, DBP9
RNA processing	2.71811e-05	RPS8A, RPS8B, NCS6, USA1, YJU2, CWC15, PRP18, SMD2, BUD31, PRP6, IMP3, MAK16, KAE1, SNT309, RPS23A, RPS23B, MAK11, RPS7B, RRP3, RPS9A, KRR1, LOC1, RRP36, RRP4, SME1, RCL1, SNU23, BUD23, NOP2, CKB2, GCD14, NOP8, SNU66, NOP9, BFR2, TRM5, MRPS18, PUS2, UTP5, RPS1A, FCF2, RPS1B, LHP1, EBP2, YJR084W, MRPL15, CKA2, RRP43, NTR2, SPP2, SEN34, DIB1, TRM10, RRP17, HCR1, TSR2, UTP25, RLP7, ABD1, RPS14B, RMP…
nucleic acid metabolic process	7.42327e-05	RPS8A, RPS8B, SRB2, GIM3, SUM1, SBA1, PRP18, PCD1, RAD6, SWD1, RVB1, MGM101, IMP3, TOP3, RGT1, MAK16, STE12, KAE1, ORC5, SNT309, CBF1, MAK11, RPS7B, SFG1, RPS9A, KRR1, RRP3, CSM3, HAC1, ARP7, RRP4, CSM2, MHR1, CLB6, ARP5, CLB5, HMO1, RCL1, SNU23, RFC3, YRA1, NOP2, MSN4, CKB2, NOP8, NOP9, RRN10, RAD14, MRPS18, HTL1, DDP1, SPT15, RPC40, PUS2, MGS1, WHI5, CDC33, RPS1A, NHP10, RPS1B, LHP1, ESC8, DTD1…
cellular component organization or biogenesis	9.1113e-05	ATP19, SRB2, SWM1, ATP14, SBA1, HPA3, SNL1, ARC19, RAD6, ATP4, GET3, MAK16, RPL10, ATP22, MAK11, KRR1, CSM3, FPS1, CSM2, TEM1, HMO1, PAN5, AIP1, RFC3, PEX22, NOP2, KTR4, NOP8, NOP9, RLF2, RPC40, SPO7, WHI5, RPS1A, RPS1B, EBP2, BFA1, BUR2, DYN1, BUR6, RRP43, TIM21, GTR1, TIM22, SAR1, BCP1, YGP1, ASK1, RTT102, UTP25, PAL1, PBP2, RPF2, GCS1, NOP15, RRG1, ICE2, TIM10, NOP16, DBP2, LOA1, POP3, DPB3, I…
nucleobase-containing compound metabolic process	0.00012102	ATP19, SRB2, ATP14, ATP16, SBA1, RAD6, ATP4, STE12, MAK16, RGT1, SNT309, ADE8, MAK11, KRR1, CSM3, CSM2, HMO1, RFC3, YRA1, NOP2, NOP8, NOP9, RRN10, RPC40, PUS2, MGS1, WHI5, CDC33, RPS1A, DTD1, RPS1B, EBP2, BUR2, BUR6, RRP43, GTR1, AMD1, YGP1, SPP2, RTT102, UTP25, ABD1, PBP2, PRI2, RPF2, NOP15, DCP1, NOP16, DBP2, DPB3, POP3, DBP9, NUC1, IRA1, PFD1, IRA2, USA1, CWC15, HNT2, MDE1, HST2, BRF1, RRP36, …
heterocycle metabolic process	0.000639274	ATP19, SRB2, ATP14, ATP16, SBA1, RAD6, ATP4, STE12, MAK16, RGT1, SNT309, ADE8, MAK11, KRR1, CSM3, CSM2, RIB5, HMO1, RFC3, YRA1, NOP2, NOP8, NOP9, RRN10, RPC40, PUS2, MGS1, WHI5, CDC33, RPS1A, RPS1B, DTD1, EBP2, BUR2, BUR6, RRP43, GTR1, AMD1, YGP1, SPP2, RTT102, UTP25, ABD1, PBP2, PRI2, RPF2, NOP15, DCP1, NOP16, DBP2, DPB3, POP3, DBP9, NUC1, IRA1, PFD1, IRA2, USA1, CWC15, HNT2, MDE1, HST2, BRF1, R…
gene expression	0.000857513	SRB2, YMC2, RAD6, ENV10, STE12, MAK16, RGT1, ATP22, RPL10, SNT309, MAK11, KRR1, PSK1, PAN5, HMO1, YRA1, NOP2, NOP8, NOP9, RRN10, RPC40, PUS2, WHI5, CDC33, RPS1A, RPS1B, DTD1, SRO9, EBP2, BUR2, RPL43B, BUR6, RRP43, GTR1, RBG1, YGP1, SPP2, RTT102, UTP25, ABD1, RPF2, NOP15, RPL18A, DCP1, RPL18B, NOP16, DBP2, DPB3, POP3, DBP9, PFD1, USA1, CWC15, MTR2, RPL19B, RPL19A, TIF11, EFB1, HST2, BRF1, RRP36, C…
macromolecule methylation	0.000857646	TRM5, EFM3, UTP5, TAE1, RKM4, SWD1, IMP3, BUR2, CKA2, KRR1, RPS9A, RRP3, TRM10, RRP36, ABD1, UTP25, SHG1, PWP2, ROK1, RPS6B, RCL1, NOP2, BUD23, CKB2, GCD14, NNT1, SFM1
cellular aromatic compound metabolic process	0.00111271	ATP19, SRB2, ATP14, ATP16, SBA1, RAD6, ATP4, STE12, MAK16, RGT1, SNT309, ADE8, MAK11, KRR1, CSM3, CSM2, HMO1, RFC3, YRA1, NOP2, NOP8, NOP9, RRN10, RPC40, PUS2, MGS1, WHI5, CDC33, RPS1A, DTD1, RPS1B, EBP2, BUR2, BUR6, RRP43, GTR1, AMD1, YGP1, SPP2, RTT102, UTP25, ABD1, PBP2, PRI2, RPF2, NOP15, DCP1, NOP16, DBP2, DPB3, POP3, DBP9, NUC1, IRA1, PFD1, IRA2, USA1, CWC15, HNT2, MDE1, HST2, BRF1, RRP36, …
organic cyclic compound metabolic process	0.00309183	ATP19, SRB2, ATP14, ATP16, SBA1, RAD6, ATP4, STE12, MAK16, RGT1, SNT309, ADE8, MAK11, KRR1, CSM3, CSM2, RIB5, HMO1, RFC3, YRA1, NOP2, NOP8, NOP9, RRN10, RPC40, PUS2, MGS1, WHI5, CDC33, RPS1A, RPS1B, DTD1, EBP2, BUR2, BUR6, RRP43, GTR1, AMD1, YGP1, SPP2, RTT102, UTP25, ABD1, PBP2, PRI2, RPF2, NOP15, DCP1, NOP16, DBP2, DPB3, POP3, DBP9, NUC1, IRA1, PFD1, IRA2, USA1, CWC15, HNT2, MDE1, HST2, BRF1, R…
RNA methylation	0.00467886	TRM5, KRR1, RPS9A, RRP3, TRM10, RRP36, UTP25, UTP5, ABD1, PWP2, ROK1, RPS6B, RCL1, IMP3, NOP2, BUD23, CKA2, CKB2, GCD14
methylation	0.00568704	TRM5, EFM3, UTP5, TAE1, RKM4, SWD1, IMP3, BUR2, IRC15, CKA2, KRR1, RPS9A, RRP3, TRM10, RRP36, ABD1, UTP25, SHG1, PWP2, ROK1, RPS6B, RCL1, NOP2, BUD23, CKB2, GCD14, NNT1, SFM1
cellular macromolecule metabolic process	0.00644268	SRB2, SWM1, SBA1, HPA3, DCR2, RAD6, YMC2, ENV10, RGT1, MAK16, STE12, RPL10, ATP22, SNT309, MAK11, KRR1, CSM3, PSK1, CSM2, SLN1, HMO1, PAN5, RFC3, PEX22, NOP2, YRA1, KTR4, NOP8, NOP9, RRN10, RPC40, PUS2, MGS1, SPO7, WHI5, CDC33, RPS1A, RPS1B, DTD1, SRO9, EBP2, BUR2, RPL43B, BUR6, RRP43, GTR1, RBG1, YGP1, SPP2, RTT102, ABD1, UTP25, PBP2, PRI2, GTB1, RPF2, NOP15, RPL18A, DCP1, RPL18B, NOP16, DBP2, P…
rRNA methylation	0.0071582	KRR1, RPS9A, RRP3, RRP36, UTP25, UTP5, PWP2, ROK1, RPS6B, RCL1, IMP3, BUD23, NOP2, CKA2, CKB2
macromolecule metabolic process	0.0166608	SRB2, SWM1, SBA1, HPA3, DCR2, RAD6, YMC2, ENV10, RGT1, MAK16, STE12, RPL10, ATP22, SNT309, MAK11, KRR1, CSM3, PSK1, CSM2, SLN1, HMO1, PAN5, RFC3, PEX22, NOP2, YRA1, KTR4, NOP8, NOP9, RRN10, RPC40, PUS2, MGS1, SPO7, WHI5, CDC33, RPS1A, RPS1B, DTD1, SRO9, EBP2, BUR2, RPL43B, BUR6, RRP43, GTR1, RBG1, YGP1, SPP2, RTT102, ABD1, UTP25, PBP2, PRI2, GTB1, RPF2, NOP15, RPL18A, DCP1, RPL18B, NOP16, DBP2, P…
ribosomal large subunit biogenesis	0.0185272	LOC1, RLP7, RPF2, NOC2, RPL12A, NOP15, EBP2, NOP2, RPL11B, MAK16, NOP16, RPL14A, RSA3, RPL14B, LSG1, RRS1, NOP8, RPL10, RLP24, DBP9, MAK11
cellular nitrogen compound metabolic process	0.0252471	ATP19, SRB2, ATP14, ATP16, SBA1, RAD6, YMC2, ATP4, RGT1, MAK16, STE12, RPL10, ATP22, SNT309, ADE8, MAK11, KRR1, CSM3, PSK1, RIB5, CSM2, HMO1, PAN5, RFC3, YRA1, NOP2, NOP8, NOP9, RRN10, RPC40, PUS2, MGS1, WHI5, CDC33, RPS1A, RPS1B, DTD1, SRO9, EBP2, BUR2, RPL43B, BUR6, RRP43, GTR1, AMD1, RBG1, YGP1, SPP2, RTT102, ABD1, UTP25, PBP2, PRI2, RPF2, NOP15, RPL18A, DCP1, RPL18B, NOP16, DBP2, POP3, DPB3, …
rRNA modification	0.027546	KRR1, RPS9A, RRP3, RRP36, UTP25, UTP5, PWP2, ROK1, RPS6B, RCL1, IMP3, BUD23, NOP2, CKA2, CKB2
macromolecular complex subunit organization	0.0416597	CLC1, ATP19, SRB2, CMC1, GIM3, ATP14, SUM1, PRP18, HPA3, RAD6, SWD1, ARC19, RVB1, ATP4, ORC5, RPL10, CBF1, MAK11, ARP7, CSM2, ARP5, SHG1, AIP1, SPC19, NOP2, MSN4, RSA3, RLF2, MRPS18, HTL1, SPT15, NHP10, ESC8, BUR2, DRS2, BUR6, TIM21, GTR1, SAR1, ASK1, RTT102, DIB1, RPF2, ICE2, RSC8, DBP2, RPS28B, SEC12, NAP1, DPB3, NNT1, RPS17B, USA1, YJU2, SMD2, RPL12A, PRP6, MLP1, COX17, TIF11, EFB1, HST2, BRF1…
KEGG Pathway	FDR	Genes
ribosome	5.34994e-11	RPS8A, MRPS18, RPS8B, RPL36A, RPS17B, RPL36B, RPL20B, MRPS12, RPL27A, MNP1, RPL41A, RPL27B, RPL38, RPS1A, RPS1B, RPL9B, RPL12A, RPL9A, RPL43B, RPL14A, RPL14B, RPL10, RPS23A, RPL19B, RPS23B, RPL19A, RPS7B, RPS9A, MRP20, RLP7, MRPS5, RPS14B, MRPL9, RPL23A, RPL23B, RPS6B, RPL18A, RPL11B, RPL18B, RPL13A, RPL13B, RPS28B, RPS24A, RLP24, RPS24B
GREEN MODULE
GO Term	FDR	Genes
cellular amino acid metabolic process	6.61791e-07	GDH1, ARO1, ARO3, ARO4, GLT1, ARG1, ARG4, LYS2, ADE6, ARG80, IRC7, CPA1, SHM2, ACO2, HIS4, ILS1, ASN2, SAM2, CDC60, MES1, THR4, GUS1, URA2, ILV2, MET28, ILV1, MET14
cellular amino acid biosynthetic process	8.50606e-07	ACO2, HIS4, ASN2, ARO1, ARO3, ARO4, GLT1, ARG1, ARG4, THR4, LYS2, URA2, IRC7, ARG80, CPA1, ILV2, MET28, ILV1, MET14
single-organism cellular process	2.8641e-06	PHO8, FTR1, YBT1, PSY4, PCL6, NSP1, DBF4, PDX1, QDR3, RIM101, AAC1, MCA1, BNI5, GLT1, SKN7, ATP3, YUR1, LYS2, PPZ1, NDJ1, PUF4, ADE6, NPT1, CPA1, SCM4, PMS1, TOM70, ACS2, UBR1, PEP12, YPR003C, THR4, NPL6, PMR1, MET28, ILV2, ILV1, PDH1, LST4, ZAP1, GAT1, GCD1, ARO1, ARO3, ARO4, CLA4, SNF5, ARG1, MDM34, PSE1, ARG4, PBI2, DOA4, HAP3, IRC7, SHM2, SMA2, SNF1, FKS1, HIP1, RTT103, MHP1, RHO1, ILS1, BMH2…
single-organism process	4.0963e-06	PHO8, FTR1, YBT1, PSY4, PCL6, NSP1, DBF4, ECM21, PDX1, QDR3, RIM101, AAC1, MCA1, BNI5, GLT1, SKN7, ATP3, YUR1, LYS2, PPZ1, NDJ1, PUF4, ADE6, NPT1, CPA1, SCM4, PMS1, TOM70, ACS2, UBR1, PEP12, YPR003C, THR4, POL3, PMR1, NPL6, MET28, ILV2, ILV1, PDH1, LST4, ZAP1, GAT1, GCD1, ARO1, ARO3, ARO4, CLA4, SNF5, ARG1, MDM34, PSE1, ARG4, PBI2, DOA4, HAP3, IRC7, SHM2, SMA2, SNF1, FKS1, HIP1, UTP22, RTT103, MH…
oxoacid metabolic process	3.54478e-05	GDH1, PFK2, PDX1, ARO1, ARO3, ARO4, GLT1, ARG1, YDR248C, ARG4, LYS2, ADE6, ARG80, IRC7, SHM2, CPA1, ECI1, ACO2, HIS4, ILS1, ASN2, ACS2, SAM2, CDC60, MES1, THR4, GLN3, GUS1, URA2, MET28, ILV2, ILV1, PDH1, MET14
carboxylic acid metabolic process	4.51343e-05	GDH1, PFK2, PDX1, ARO1, ARO3, ARO4, GLT1, ARG1, YDR248C, ARG4, LYS2, ADE6, ARG80, IRC7, SHM2, CPA1, ECI1, ACO2, HIS4, ILS1, ASN2, ACS2, SAM2, CDC60, MES1, THR4, GUS1, URA2, MET28, ILV2, ILV1, PDH1, MET14
small molecule metabolic process	0.000201496	PHO8, PCL6, CYC1, ERG9, PDX1, GLT1, SWI1, ATP3, YDR248C, LYS2, CDC48, NPT1, ADE6, ARG80, CPA1, ACO2, RNR2, ACS2, CDC60, THR4, POL3, MET28, ILV2, ILV1, PDH1, GDH1, DAK1, PFK2, ARO1, ARO3, ARO4, ARG1, ARG4, IRC7, SHM2, SNF1, ECI1, HIS4, ILS1, ASN2, SAM2, MES1, NDI1, GLN3, GUS1, URA1, COX6, URA2, RIP1, MET14
carboxylic acid biosynthetic process	0.000224416	GDH1, ACO2, HIS4, ASN2, ARO1, ARO3, ARO4, GLT1, ARG1, ARG4, THR4, LYS2, URA2, IRC7, ARG80, CPA1, ILV2, MET28, ILV1, MET14
single-organism metabolic process	0.000231284	SCH9, HEM1, PHO8, MTR4, PCL6, ERG9, UBC7, CYC1, PDX1, AAC1, SWI1, GLT1, ATP3, YDR248C, YUR1, LYS2, CDC48, NPT1, ADE6, MVD1, ARG80, CPA1, ACO2, RNR2, ACS2, UBR1, SFK1, CDC60, THR4, POL3, ILV2, MET28, ILV1, PDH1, GDH1, HLJ1, KRE6, DAK1, PFK2, MNN2, ARO1, ARO3, GPI2, ARO4, CLA4, SNF5, ARG1, OCH1, ARG4, IRC7, SHM2, SNF1, FKS1, ECI1, HEM13, RHO1, HIS4, ILS1, BMH2, ASN2, GAS2, SOD1, SAM2, NDI1, MES1, G…
alpha-amino acid biosynthetic process	0.000313348	GDH1, ACO2, ASN2, GLT1, ARG1, ARG4, THR4, LYS2, IRC7, URA2, CPA1, ILV2, MET28, ILV1, MET14
alpha-amino acid metabolic process	0.000394116	GDH1, ACO2, ASN2, SAM2, GLT1, ARG1, ARG4, THR4, LYS2, ADE6, URA2, IRC7, ARG80, CPA1, SHM2, ILV2, MET28, ILV1, MET14
organic acid biosynthetic process	0.000456436	GDH1, ACO2, HIS4, ASN2, ARO1, ARO3, ARO4, GLT1, ARG1, ARG4, THR4, LYS2, URA2, IRC7, ARG80, CPA1, ILV2, MET28, ILV1, MET14
single-organism biosynthetic process	0.00102683	SCH9, GDH1, HEM1, KRE6, PCL6, ERG9, ARO1, PDX1, AAC1, ARO3, ARO4, GPI2, GLT1, ATP3, ARG1, ARG4, LYS2, ADE6, NPT1, IRC7, MVD1, ARG80, CPA1, SNF1, FKS1, HEM13, RNR2, ACO2, HIS4, RHO1, ASN2, ACS2, BMH2, GAS2, THR4, URA1, URA2, MET28, ILV2, ILV1, GTS1, MET14
glutamine metabolic process	0.0139354	GDH1, ADE6, ASN2, URA2, CPA1, GLT1
glutamine family amino acid metabolic process	0.0300978	GDH1, ARG1, ARG4, ADE6, ASN2, URA2, ARG80, CPA1, GLT1
glutamine family amino acid biosynthetic process	0.0338728	GDH1, ARG1, ARG4, URA2, CPA1, GLT1
arginine metabolic process	0.036569	ARG1, ARG4, URA2, ARG80, CPA1
small molecule biosynthetic process	0.0437201	GDH1, ACO2, HIS4, ERG9, ASN2, ARO1, ARO3, ARO4, GLT1, ARG1, ARG4, THR4, LYS2, URA2, ARG80, IRC7, CPA1, ILV2, SNF1, MET28, ILV1, MET14
KEGG Pathway	FDR	Genes
metabolic pathways	0.000175332	GDH1, HEM1, PHO8, DAK1, CYC1, RPA190, ERG9, PFK2, ARO1, MNN2, ARO3, ARO4, GPI2, GLT1, ATP3, YDR248C, OCH1, ARG1, ARG4, LYS2, ADE6, NPT1, MVD1, IRC7, SHM2, CPA1, HEM13, RNR2, ACO2, HIS4, RPA135, ASN2, ACS2, SAM2, THR4, GUS1, POL3, COX6, URA1, URA2, ILV2, ILV1, RIP1, MET14
biosynthesis of amino acids	0.000223285	ACO2, HIS4, PFK2, ARO1, ARO3, SAM2, ARO4, GLT1, ARG1, ARG4, THR4, LYS2, IRC7, SHM2, ILV2, ILV1
biosynthesis of secondary metabolites	0.00571245	HEM13, HIS4, ERG9, PFK2, ASN2, ACS2, ARO1, ARO3, SAM2, ARO4, GLT1, ARG1, YDR248C, ARG4, THR4, LYS2, GUS1, ADE6, IRC7, MVD1, SHM2, ILV2, ILV1
alanine, aspartate and glutamate metabolism	0.00592093	GDH1, ARG1, ARG4, ASN2, URA2, CPA1, GLT1
biosynthesis of antibiotics	0.0448831	ACO2, ERG9, PFK2, ACS2, ARO1, ARO3, ARO4, GLT1, ARG1, YDR248C, ARG4, LYS2, ADE6, MVD1, SHM2, ILV2, ILV1
RED MODULE
GO Term	FDR	Genes
rRNA processing	0.013571	UTP23, MAK5, IPI1, LSM8, RRP15, NOP53, JJJ1, NOP12, MRT4, NOP6, ENP2, NOP56, POP4, FYV7
TURQUOISE MODULE
GO Term	FDR	Genes
single-organism process	3.54631e-10	TTI2, BNA7, RFT1, OAF1, PCL8, ECM22, VPS54, PCL7, OYE2, OYE3, MPD1, AAD10, SPC105, STE11, STR3, LEM3, AFR1, SUR7, MET32, KGD2, ACS1, YJL068C, VTC4, VTC3, SEO1, DPS1, SSP2, UME1, SHP1, HVG1, SLM5, ACT1, PCL9, BNA3, VBA1, RTP1, VBA2, MOB1, DUG3, GAT4, UBA4, ACP1, SNO1, ARG2, CDC123, SSO1, SHM1, AUR1, MGA1, PUT4, GPD2, PUT3, GRX4, NTF2, GAS4, YIP1, GAS3, RDH54, JEN1, UGA4, YMR085W, SSN3, PKP1, PKP2,…
single-organism metabolic process	3.65955e-10	PXA1, BNA7, RFT1, OAF1, ECM22, PCL8, OYE2, UBP14, PCL7, OYE3, CDC15, EPT1, MPD1, AAD10, STE11, LCB4, MNL2, LCB5, MNL1, STR3, GAB1, KGD2, ACS1, YJL068C, VTC4, VTC3, PBN1, DPS1, SHP1, GAC1, HVG1, GSM1, SLM5, PGM1, RBS1, BNA3, DUG3, ACP1, ALD2, SNO1, ARG2, SHM1, AUR1, GLG2, GPD2, PUT3, GRX4, GAS4, GAS3, YMR085W, PKP1, PKP2, TIM18, CTR86, MSR1, PIP2, COX10, YKL107W, GUA1, WBP1, YIG1, GPX1, RGI1, FRE4…
single-organism cellular process	3.24323e-06	TTI2, BNA7, RFT1, OAF1, PCL8, ECM22, VPS54, OYE2, PCL7, OYE3, MPD1, AAD10, SPC105, STE11, STR3, LEM3, AFR1, SUR7, KGD2, MET32, ACS1, YJL068C, VTC4, VTC3, SEO1, DPS1, SSP2, UME1, SHP1, HVG1, ACT1, SLM5, PCL9, BNA3, VBA1, VBA2, MOB1, DUG3, GAT4, UBA4, ACP1, SNO1, ARG2, CDC123, SSO1, SHM1, AUR1, PUT4, GPD2, PUT3, GRX4, GAS4, YIP1, GAS3, RDH54, JEN1, YMR085W, UGA4, SSN3, SAM50, TIM18, CTR86, FHN1, AV…
small molecule metabolic process	0.00010493	NBP35, LEU1, BNA7, PXA1, LEU3, OAF1, ECM22, PCL8, UBP14, PCL7, DED81, LEU9, LEU4, LYS4, SRV2, STR3, SDH3, FRS1, KGD2, GPM3, NUP2, ACS1, VTC4, YJL068C, VTC3, DPS1, THR1, PRS4, GSM1, SLM5, PGM1, GRR1, RBS1, FBP26, BNA3, ADK1, GAL2, DUG3, ACP1, HSP31, ALD2, MET1, PYK2, SNO1, LSC1, ARG2, SHM1, BDS1, NQM1, GLO1, MET7, GPD2, PUT3, URA8, PDE1, YLR345W, ERT1, GLN4, PKP1, PKP2, CHA4, TIM18, CTR86, MSR1, P…
organic acid metabolic process	0.000323968	LEU1, BNA7, PXA1, MSR1, LEU3, PIP2, OAF1, DED81, LEU9, LEU4, GUA1, FRM2, NDE1, LYS4, STR3, SDH3, ARG81, FRS1, SPS100, MSK1, TRP5, KGD2, GPM3, ACO1, ACS1, VTC4, VTC3, MLS1, PDC6, PDC5, DPS1, THR1, SLM5, PRO2, BNA3, PHO90, GDH2, MET16, YDR341C, YLL058W, ADH5, SHH3, IDP2, DUG3, ACP1, HSP31, ALD2, PYK2, MET1, SNO1, ADH2, ADH1, LSC1, ARG2, FAT1, ERG10, ADH3, SHM1, BDS1, GLO1, CAR2, MET22, EHD3, ILV3, …
oxidation-reduction process	0.000411639	PXA1, PIP2, OAF1, PCL8, OYE2, YKL107W, YML131W, PCL7, OYE3, CYC7, FRM2, MPD1, PIG1, GPX1, AAD10, NDE1, JLP1, RGI1, FRE4, RMD9, MXR1, HBN1, SDH3, NCA2, YJR096W, MTO1, COX15, YLR460C, TAH18, KGD2, ACO1, RNR3, RNR4, ACS1, IMD2, MLS1, PDC5, SHP1, GAC1, PGM1, UGP1, PRO2, GDH2, TRR1, TRR2, MET16, DAK2, ADH5, SHH3, ADH6, IDP2, ACP1, ALD2, SRX1, MET1, ARR2, ADH2, ADH1, LSC1, FMO1, TDA3, ERG10, ADH3, GLG2…
single-organism biosynthetic process	0.000619768	LEU1, BNA7, RFT1, EKI1, LEU3, ECM22, PCL8, PCL7, UBP14, LEU9, EPT1, LEU4, LYS4, SRV2, GAB1, STR3, PCT1, GPM3, NUP2, ACS1, VTC4, VTC3, PBN1, THR1, PRS4, GAC1, GSM1, PGM1, BNA3, ADK1, BCH2, MUM3, ACP1, CHS2, HSP31, ALD2, MET1, SNO1, LSC1, ARG2, SHM1, AUR1, GLG2, URA8, PDE1, GAS4, GAS3, SCT1, ERT1, YMR085W, CTR86, COX10, ALG3, RMD5, ALG8, GUA1, YIG1, PIG1, COX15, TRP5, RNR3, RNR4, TRS65, ADO1, COQ9,…
anion transport	0.000638499	AVT6, PHO90, PXA1, BTN2, AVT3, YCT1, VBA1, VBA2, MMP1, AGC1, BOR1, FAT1, PUT4, ADY2, DAL5, MUP3, AUA1, SAM3, NPR2, SEO1, YIL166C, FEX2, JEN1, TMS1, UGA4, FEX1, THI73, AGP3, PHO87, PHO84
lipid modification	0.00117801	PXA1, SAY1, YMR1, PIP2, OAF1, LSB6, FIG4, LCB4, LCB5, ERG10, TEP1, INP52, INP53, VPS34, EHD3, MET22
oxoacid metabolic process	0.00164476	LEU1, PXA1, LEU3, MSR1, PIP2, OAF1, DED81, LEU9, LEU4, GUA1, FRM2, NDE1, LYS4, STR3, ARG81, FRS1, SPS100, MSK1, TRP5, KGD2, GPM3, ACS1, VTC4, VTC3, MLS1, PDC6, PDC5, DPS1, THR1, SLM5, PRO2, BNA3, PHO90, GDH2, MET16, YDR341C, YLL058W, ADH5, IDP2, DUG3, ACP1, HSP31, ALD2, PYK2, MET1, SNO1, ADH2, ADH1, LSC1, ARG2, FAT1, ERG10, ADH3, SHM1, BDS1, GLO1, CAR2, MET22, EHD3, ILV3, PUT3, URA8, CYB2, GFA1, …
cellular amino acid metabolic process	0.00206497	LEU1, GDH2, MET16, MSR1, LEU3, YDR341C, DED81, YLL058W, ADH5, LEU9, DUG3, LEU4, GUA1, MET1, LYS4, ADH2, SNO1, ADH1, ARG2, STR3, ADH3, SHM1, ARG81, FRS1, SPS100, CAR2, MSK1, MET22, EHD3, ILV3, PUT3, URA8, TRP5, KGD2, GFA1, PDC6, PDC5, DPS1, SER33, THR1, GLN4, SLM5, CHA4, MHT1, PRO2, HOM6, CTR86
single-organism carbohydrate metabolic process	0.00578575	PCL8, PCL7, UBP14, ALG3, RMD5, ALG8, YIG1, PIG1, WBP1, NDE1, MNL2, MNL1, YJR096W, MAL31, GPM3, NUP2, TRS65, PBN1, MLS1, PDC5, SHP1, GAC1, NUS1, HVG1, SWP1, GSM1, PGM1, NTH2, GRR1, UGP1, RBS1, FBP26, BCH2, DAK2, INO1, ADH5, GAL2, IDP2, CHS2, DIE2, PYK2, GPI10, ADH1, PMT7, GLG2, GPD2, GFA1, YLR345W, GAS4, GAS3, YNR071C, ERT1, YMR085W, PKP1, PKP2, OPI10, PGK1
hexose metabolic process	0.00593299	GPM3, NUP2, PCL8, UBP14, PCL7, ADH5, YLR345W, GAL2, YNR071C, RMD5, PDC5, PIG1, ERT1, NDE1, PKP1, ADH1, PKP2, GSM1, PGM1, GRR1, RBS1, PGK1, FBP26
monosaccharide metabolic process	0.00677211	GPM3, NUP2, PCL8, UBP14, PCL7, ADH5, GAL2, YLR345W, YNR071C, RMD5, PDC5, PIG1, ERT1, NDE1, PKP1, ADH1, PKP2, GSM1, PGM1, GRR1, YJR096W, RBS1, PGK1, FBP26
glucose metabolic process	0.00709093	GPM3, NUP2, PCL8, PCL7, UBP14, ADH5, YNR071C, RMD5, PDC5, PIG1, ERT1, NDE1, PKP1, ADH1, PKP2, GSM1, PGM1, GRR1, PGK1, FBP26
phosphorus metabolic process	0.00812514	DBF2, BNA7, EKI1, PCL8, PCL7, ALK1, CDC14, CDC15, ALK2, EPT1, SRV2, LCB4, STE11, LCB5, CLP1, GAB1, NNK1, SDH3, PCT1, GPM3, NUP2, ISR1, VTC4, VTC3, PBN1, THR1, SSP2, PRS4, GSM1, PGM1, PCL9, FBP26, ADK1, TPD3, MOB1, MUM3, PYK2, SNO1, LSC1, PRR1, MAK32, NQM1, MPS1, AUR1, GPD2, URA8, PDE1, GRC3, YLR345W, SCT1, IKS1, YMR085W, SSN3, PKP1, PKP2, TIM18, CYC7, IME2, GUA1, SCY1, NDE1, SSK1, GAL83, RNR3, RN…
amino acid transport	0.00860893	PUT4, AVT6, BTN2, AVT3, YCT1, VBA1, MUP3, VBA2, AUA1, SAM3, NPR2, MMP1, TMS1, UGA4, AGC1, AGP3
carbohydrate metabolic process	0.0128655	PCL8, PCL7, UBP14, ALG3, RMD5, ALG8, YIG1, PIG1, WBP1, NDE1, MNL2, MNL1, YJR096W, MAL31, GPM3, NUP2, TRS65, ADO1, PBN1, MLS1, PDC5, SHP1, NUS1, GAC1, HVG1, SWP1, GSM1, PGM1, NTH2, UGP1, GRR1, RBS1, FBP26, BCH2, DAK2, INO1, ADH5, GAL2, IDP2, CHS2, DIE2, PYK2, GPI10, ADH1, EGH1, MAK32, NQM1, PMT7, GLG2, GPD2, GEP4, GFA1, YLR345W, GAS4, GAS3, YNR071C, ERT1, YMR085W, PKP1, PKP2, OPI10, PGK1
carboxylic acid metabolic process	0.0133378	LEU1, PXA1, LEU3, MSR1, PIP2, OAF1, DED81, LEU9, LEU4, GUA1, FRM2, NDE1, LYS4, STR3, ARG81, FRS1, SPS100, MSK1, TRP5, KGD2, GPM3, ACS1, MLS1, PDC6, PDC5, DPS1, THR1, SLM5, PRO2, BNA3, GDH2, MET16, YDR341C, YLL058W, ADH5, IDP2, DUG3, ACP1, HSP31, ALD2, PYK2, MET1, ADH2, SNO1, ADH1, LSC1, ARG2, FAT1, ERG10, ADH3, SHM1, GLO1, CAR2, MET22, EHD3, ILV3, PUT3, URA8, CYB2, GFA1, SER33, PCS60, GLN4, CHA4,…
branched-chain amino acid metabolic process	0.0153999	THR1, LEU1, LEU3, LEU9, LEU4, PDC6, PDC5, HOM6, EHD3, ILV3
carboxylic acid transport	0.021664	PUT4, ADY2, AVT6, PXA1, AVT3, BTN2, DAL5, YCT1, VBA1, MUP3, AUA1, VBA2, SAM3, NPR2, MMP1, TMS1, JEN1, UGA4, AGC1, FAT1, AGP3
phosphate-containing compound metabolic process	0.0227593	DBF2, BNA7, EKI1, PCL8, PCL7, ALK1, CDC14, CDC15, ALK2, EPT1, SRV2, LCB4, STE11, LCB5, CLP1, GAB1, NNK1, SDH3, PCT1, GPM3, NUP2, ISR1, VTC4, PBN1, THR1, SSP2, PRS4, GSM1, PGM1, PCL9, FBP26, ADK1, TPD3, MOB1, MUM3, PYK2, LSC1, PRR1, MAK32, NQM1, MPS1, AUR1, GPD2, URA8, PDE1, GRC3, YLR345W, SCT1, IKS1, YMR085W, SSN3, PKP1, PKP2, TIM18, CYC7, IME2, GUA1, SCY1, NDE1, SSK1, GAL83, RNR3, RNR4, CDC5, AD…
lipid metabolic process	0.0248317	PXA1, EKI1, RFT1, PIP2, OAF1, ECM22, ALG3, EPT1, ALG8, FRM2, LCB4, LCB5, GAB1, ARE2, ARE1, PCT1, IRS4, YJR098C, PBN1, NUS1, MPO1, YMR1, GPI8, INO1, MUM3, LSB6, ACP1, DIE2, GPI10, ERG12, YPK1, FAT1, ERG10, VPS30, YPC1, EGH1, INP52, VPS34, INP53, AUR1, MET22, EHD3, URA8, SAY1, GEP4, CSG2, GPI13, SCT1, FIG4, CLD1, SFH5, YFT2, LPX1, OPI10, TEP1, PHO81
meiotic cell cycle	0.026823	VPS54, REC114, RMD8, CDC14, CDC15, IME2, ALK2, RMD5, SOH1, SPS100, SUR7, HFM1, RME1, NUD1, REC102, REC104, CDC5, SPC98, MMS22, SPO23, SHP1, UME1, SSP2, WTM1, CST9, GAC1, ACT1, CHL4, BNS1, CTF3, MUM3, DON1, SPO11, SNF3, SSO1, YNL194C, LDS2, EXO1, CNM67, ADY2, ADY4, RIM4, IDS2, GAS4, RDH54, SMC2, SET3, ESP1, LRS4, SET2, SSN3, TOF1, TEP1, YVH1
organic anion transport	0.0288273	PUT4, ADY2, AVT6, PXA1, AVT3, BTN2, DAL5, YCT1, VBA1, MUP3, AUA1, VBA2, SAM3, NPR2, MMP1, TMS1, JEN1, UGA4, AGC1, FAT1, AGP3
cellular lipid metabolic process	0.0331656	PXA1, EKI1, RFT1, PIP2, OAF1, ECM22, ALG3, EPT1, ALG8, FRM2, LCB4, LCB5, GAB1, ARE2, ARE1, PCT1, PBN1, NUS1, MPO1, GPI8, YMR1, INO1, MUM3, LSB6, ACP1, DIE2, GPI10, ERG12, YPK1, FAT1, VPS30, ERG10, YPC1, INP52, VPS34, INP53, AUR1, MET22, EHD3, URA8, SAY1, GEP4, CSG2, GPI13, SCT1, FIG4, CLD1, SFH5, YFT2, LPX1, OPI10, TEP1
peroxisome organization	0.0380418	INP2, ATG11, PEX6, ATG27, ATG18, PEX3, PEX7, GPX1, PEX31, VPS30, LPX1, AFG1, PEX15, SEC39, PKC1, PEX29, VPS34, PEX10
organic substance transport	0.0398527	BRR6, PXA1, RFT1, YCT1, VPS54, ECM22, NUG1, LEU5, MMP1, BUL1, YHR022C, MIP6, MDM10, LEM3, HXT11, SDH3, HXT10, YBR219C, IRS4, MAL31, NUP1, NUP2, AUA1, PTR2, XDJ1, TMS1, NUP42, WTM1, HVG1, ACT1, AGP3, SEC39, BCH2, BTN2, MEX67, RTP1, SEC20, VBA1, VBA2, GAL2, COS12, OPT2, GFD1, SNF3, SHE2, SSO1, YPT32, VPS9, PUT4, BRO1, MVP1, YGL114W, NTF2, YIP1, STI1, CUR1, SSA4, JEN1, YLL053C, UGA4, NUP60, CSR2, SE…
NADH oxidation	0.0427643	GPD2, NDE1, ADH2, ADH1, ADH3, ADH5
KEGG Pathway	FDR	Genes
metabolic pathways	5.58165e-05	LEU1, BNA7, EKI1, COX10, ALG3, LEU9, CYC7, EPT1, LEU4, GUA1, ALG8, WBP1, LYS4, LCB4, LCB5, MNL2, GAB1, STR3, SDH3, PCT1, COX15, TRP5, KGD2, GPM3, ACO1, RNR3, RNR4, ADO1, ACS1, IMD2, PDC6, MLS1, PBN1, PDC5, THR1, COQ3, PRS4, SWP1, PGM1, NTH2, UGP1, PRO2, BNA3, ADK1, GDH2, MET16, DAK2, GPI8, INO1, YLL058W, ADH5, SHH3, ADH6, IDP2, TKL2, DUG1, ACP1, DIE2, ALD2, PYK2, MET1, GPI10, ADH2, ADH1, LSC1, ER…
biosynthesis of secondary metabolites	0.000150067	LEU1, COX10, LEU9, EPT1, LEU4, STR3, SDH3, COX15, TRP5, KGD2, GPM3, ACO1, ACS1, IMD2, MLS1, PDC6, PDC5, THR1, COQ3, PRS4, NUS1, PGM1, PRO2, ADK1, ADH5, YLL058W, ADH6, SHH3, IDP2, TKL2, ALD2, MET1, PYK2, ADH2, ADH1, ERG12, LSC1, ARG2, ADH3, ERG10, SHM1, NQM1, CAR2, ILV3, GPD2, HEM15, SCT1, PNP1, MHT1, PGK1, HOM6
biosynthesis of antibiotics	0.0011335	INO1, YLL058W, ADH5, IDP2, SHH3, ADH6, RCE1, TKL2, RAM1, PYK2, ADH2, LYS4, ADH1, LSC1, ERG12, ARG2, ERG10, ADH3, SHM1, NQM1, SDH3, MET22, CAR2, ILV3, KGD2, ACO1, GFA1, GPM3, ACS1, PDC6, PDC5, SER33, PRS4, PGM1, UGP1, PGK1, PRO2, HOM6, ADK1
degradation of aromatic compounds	0.0452199	ADH2, ADH1, ADH3, ADH5, ADH6

## Sheet: Table S4
Table S.4. Significantly enriched GO terms and KEGG pathways within the WGCNA modules of the mutant strain.
BLUE MODULE
GO Term	Count	List Total	Pop Hits	Pop Total	FDR	Genes
chromatin organization	59	419	346	5557	3.85983e-08	PAT1, TTI1, SCP160, PHO23, SUM1, CYC8, TEL1, SWI1, TOP2, MLP1, RTF1, GCN5, YAP5, UTH1, ARP7, ARP5, ACS2, ABF1, YCS4, MEC1, MSN2, TAF12, YTA7, SPT8, IOC4, IOC3, SAS5, CTI6, POL2, NPL6, SIF2, ESC1, TRA1, SPT6, SPT16, SPT10, CHD1, LEO1, NAM7, MGA2, MPS3, GCR1, SPN1, RTT106, TAF5, RXT2, GAS1, SWC4, ULS1, POB3, ASF1, ITC1, STE20, MRN1, SIR4, EAF5, YAF9, SIN3, REG1
regulation of biological process	184	419	1705	5557	5.19894e-08	RTR1, PAT1, STB3, PCL6, PSY2, SCP160, UBP15, SUM1, HCM1, PIL1, DCR2, CDC11, RAD5, CDC12, TOP2, ZNF1, RGT1, MSS11, ATP22, CMK1, SFP1, SRB8, BIM1, RGC1, KEL1, GPM2, UTH1, TPA1, ARP7, ARP5, RAS2, VPS41, YCS4, SWE1, MEC1, FRA1, AIP1, RRI1, MSN2, SRO77, YTA7, MSN5, SPT8, CTI6, POL2, NPL6, SIF2, TRA1, WHI3, LST4, CEG1, ZAP1, MGS1, SPT16, WHI5, NTE1, SPA2, GCD6, SPT10, CLA4, YLL054C, VAN1, MMS1, BUR6, L…
regulation of cellular process	179	419	1651	5557	7.33023e-08	RTR1, PAT1, STB3, PCL6, PSY2, SCP160, UBP15, SUM1, HCM1, PIL1, DCR2, CDC11, RAD5, CDC12, TOP2, ZNF1, RGT1, MSS11, ATP22, CMK1, SFP1, SRB8, BIM1, KEL1, GPM2, UTH1, TPA1, ARP7, ARP5, RAS2, VPS41, YCS4, SWE1, MEC1, FRA1, AIP1, RRI1, MSN2, SRO77, YTA7, SPT8, CTI6, POL2, NPL6, SIF2, TRA1, WHI3, LST4, CEG1, ZAP1, MGS1, SPT16, WHI5, NTE1, SPA2, GCD6, SPT10, CLA4, YLL054C, MMS1, BUR6, LEO1, GEM1, MGA2, H…
single-organism process	317	419	3495	5557	1.1047e-07	FTR1, STB3, PCL6, SCP160, UBP15, USE1, TEL1, DCR2, CDC11, RAD5, CDC12, ATP3, YUR1, ATP1, ATP2, RGT1, MSS11, ADE6, SFP1, CMK1, SRB8, BIM1, RGC1, KEL1, TOM70, UTH1, RMR1, SPC97, RAS2, ACS2, VPS41, IMH1, AIP1, CWH43, YTA6, REC8, RRI1, YTA7, SRO77, NPC2, TAO3, RFC1, MCR1, YJR154W, POL3, CTI6, POL2, MSF1, WHI3, ZAP1, EXO84, WHI5, NTE1, PYC2, SPA2, ARG1, VAN1, ARG4, DYN1, IDH1, SHM2, MGA2, IZH3, HAP1, …
single-organism cellular process	298	419	3266	5557	7.81916e-07	FTR1, STB3, PCL6, SCP160, UBP15, USE1, TEL1, DCR2, CDC11, RAD5, CDC12, ATP3, YUR1, ATP1, ATP2, RGT1, MSS11, SFP1, CMK1, ADE6, SRB8, BIM1, RGC1, KEL1, TOM70, UTH1, RMR1, SPC97, RAS2, ACS2, VPS41, IMH1, AIP1, CWH43, YTA6, REC8, RRI1, YTA7, SRO77, TAO3, RFC1, MCR1, CTI6, POL2, MSF1, WHI3, ZAP1, EXO84, WHI5, NTE1, PYC2, SPA2, ARG1, VAN1, ARG4, DYN1, IDH1, SHM2, MGA2, IZH3, HAP1, MPS3, KCS1, GPD1, SPN…
biological regulation	207	419	2056	5557	1.16343e-06	RTR1, FTR1, STB3, PCL6, SCP160, UBP15, PIL1, TEL1, DCR2, CDC11, CDC12, RAD5, RGT1, MSS11, CMK1, SFP1, ATP22, SRB8, BIM1, RGC1, KEL1, UTH1, RAS2, VPS41, AIP1, RRI1, SRO77, YTA7, CTI6, POL2, WHI3, ZAP1, CEG1, MGS1, WHI5, NTE1, SPA2, GCD6, YLL054C, VAN1, BUR6, LEO1, MGA2, HAP1, MPS3, IZH3, REB1, KCS1, GPD1, SPN1, RTT106, PAL1, GAS1, ULS1, TIF4632, STE20, SIR4, PTC2, NUP192, DIG2, IRA2, UBC8, RAD61, …
macromolecular complex subunit organization	113	419	938	5557	1.27424e-06	PAT1, TTI1, BRR2, SCP160, UBP15, SUM1, RIA1, PRP18, TEL1, BNI5, CDC12, RAD5, TOP2, PRP11, BIM1, UTH1, TPA1, ARP7, SPC97, ARP5, ACS2, VPS41, YCS4, MEC1, AIP1, MSN2, YTA7, SPT8, USO1, CTI6, NPL6, POL2, SIF2, TRA1, EXO84, SPT16, SPT10, TMA17, ARG4, BUR6, LEO1, MGA2, CIN8, SUP35, MPS3, TAF2, SPN1, RTT106, TAF5, TAF7, SPC110, GAS1, SWC4, ULS1, TIF4632, ITC1, STE20, SIR4, SEC12, EAF5, TFG2, COX4, NUP19…
regulation of cellular biosynthetic process	114	419	952	5557	1.52852e-06	RTR1, PAT1, STB3, PCL6, SCP160, HCM1, SUM1, TOP2, ZNF1, RGT1, MSS11, SFP1, ATP22, SRB8, TPA1, UTH1, ARP7, ARP5, RAS2, YCS4, FRA1, MEC1, SWE1, RRI1, YTA7, MSN2, SPT8, CTI6, NPL6, POL2, SIF2, TRA1, WHI3, CEG1, ZAP1, SPT16, WHI5, NTE1, GCD6, CLA4, SPT10, YLL054C, BUR6, LEO1, MGA2, HAP1, MPS3, REB1, TAF2, KCS1, SPN1, RTT106, TAF5, TAF7, GAS1, SWC4, GCN1, ULS1, TIF4632, ITC1, STE20, SIR4, EAF5, TFG2, …
regulation of cellular metabolic process	131	419	1145	5557	1.65089e-06	RTR1, PAT1, STB3, PCL6, PSY2, SCP160, HCM1, SUM1, PIL1, CDC11, CDC12, TOP2, ZNF1, RGT1, MSS11, ATP22, SFP1, SRB8, TPA1, UTH1, GPM2, ARP7, ARP5, RAS2, YCS4, FRA1, MEC1, SWE1, RRI1, YTA7, MSN2, SPT8, CTI6, POL2, NPL6, SIF2, TRA1, WHI3, CEG1, ZAP1, MGS1, SPT16, WHI5, NTE1, GCD6, SPT10, CLA4, YLL054C, BUR6, LEO1, MGA2, HAP1, REB1, MPS3, TAF2, KCS1, SPN1, RTT106, TAF5, TAF7, GAS1, SWC4, GCN1, ULS1, TI…
regulation of primary metabolic process	130	419	1137	5557	1.98999e-06	RTR1, PAT1, STB3, PCL6, PSY2, SCP160, HCM1, SUM1, PIL1, CDC11, CDC12, TOP2, ZNF1, RGT1, MSS11, ATP22, SFP1, SRB8, TPA1, UTH1, GPM2, ARP7, ARP5, RAS2, YCS4, FRA1, MEC1, SWE1, RRI1, YTA7, MSN2, SPT8, CTI6, POL2, NPL6, SIF2, TRA1, WHI3, CEG1, ZAP1, MGS1, SPT16, WHI5, NTE1, GCD6, SPT10, CLA4, YLL054C, BUR6, LEO1, MGA2, HAP1, REB1, MPS3, TAF2, KCS1, SPN1, RTT106, TAF5, TAF7, GAS1, SWC4, GCN1, ULS1, TI…
regulation of RNA metabolic process	95	419	750	5557	2.09828e-06	RTR1, STB3, SCP160, PHO23, HCM1, SUM1, CYC8, SWI1, MLP1, ZNF1, RGT1, RTF1, MSS11, SFP1, SRB8, YAP5, KSS1, GCN5, THO2, BRF1, UTH1, ARP7, ARP5, RAS2, ABF1, YCS4, FRA1, MED6, YTA7, MSN2, TAF12, SPT8, IOC4, IOC3, SAS5, CTI6, NPL6, POL2, SIF2, ESC1, TRA1, WHI3, CEG1, ZAP1, SPT5, SPT16, SPT6, FHL1, WHI5, BDP1, CLA4, MAC1, GAL11, SPT10, YLL054C, ARR1, BUR6, CKA2, TYE7, NAM8, LEO1, CHD1, NAM7, MGA2, HAP1…
regulation of nucleobase-containing compound metabolic process	102	419	826	5557	2.18685e-06	RTR1, STB3, PSY2, SCP160, HCM1, SUM1, TOP2, ZNF1, RGT1, MSS11, SFP1, SRB8, UTH1, GPM2, ARP7, ARP5, RAS2, YCS4, FRA1, MEC1, YTA7, MSN2, SPT8, CTI6, NPL6, POL2, SIF2, TRA1, WHI3, ZAP1, CEG1, MGS1, SPT16, WHI5, CLA4, SPT10, YLL054C, BUR6, LEO1, MGA2, HAP1, MPS3, REB1, TAF2, SPN1, RTT106, TAF5, TAF7, GAS1, SWC4, ULS1, ITC1, STE20, SIR4, EAF5, TFG2, DIG2, IRA2, PHO23, CYC8, SWI1, MLP1, RTF1, KSS1, GCN…
regulation of transcription, DNA-templated	92	419	728	5557	4.05202e-06	RTR1, STB3, SCP160, PHO23, HCM1, SUM1, CYC8, SWI1, MLP1, ZNF1, RGT1, RTF1, MSS11, SFP1, SRB8, KSS1, GCN5, THO2, YAP5, BRF1, UTH1, ARP7, ARP5, RAS2, ABF1, YCS4, FRA1, MED6, YTA7, MSN2, TAF12, SPT8, IOC4, IOC3, SAS5, CTI6, NPL6, POL2, SIF2, ESC1, TRA1, WHI3, CEG1, ZAP1, SPT5, SPT16, SPT6, FHL1, WHI5, BDP1, CLA4, MAC1, GAL11, SPT10, YLL054C, ARR1, BUR6, CKA2, TYE7, LEO1, CHD1, NAM7, MGA2, HAP1, MPS3…
regulation of metabolic process	132	419	1175	5557	4.4077e-06	RTR1, PAT1, STB3, PCL6, PSY2, SCP160, HCM1, SUM1, PIL1, CDC11, CDC12, TOP2, ZNF1, RGT1, MSS11, ATP22, SFP1, SRB8, UTH1, TPA1, GPM2, ARP7, ARP5, RAS2, YCS4, FRA1, MEC1, SWE1, RRI1, YTA7, MSN2, SPT8, CTI6, POL2, NPL6, SIF2, TRA1, WHI3, CEG1, ZAP1, MGS1, SPT16, WHI5, NTE1, GCD6, SPT10, CLA4, YLL054C, BUR6, LEO1, MGA2, HAP1, REB1, MPS3, TAF2, KCS1, SPN1, RTT106, TAF5, TAF7, GAS1, SWC4, GCN1, ULS1, TI…
positive regulation of metabolic process	71	419	512	5557	4.75652e-06	STB3, PSY2, PHO23, SUM1, HCM1, CYC8, CDC11, SWI1, CDC12, MLP1, ZNF1, RGT1, MSS11, RTF1, ATP22, SFP1, SRB8, GCN5, THO2, YAP5, UTH1, ARP7, RAS2, ABF1, SWE1, MEC1, TUB4, MED6, RRI1, MSN2, YTA7, SPT8, CTI6, SIF2, ESC1, TRA1, WHI3, CEG1, ZAP1, SPT5, SPT6, SPT16, FHL1, BDP1, ATG13, CDH1, GAL11, MAC1, YLL054C, ARR1, BUR6, TYE7, NAM8, LEO1, GUF1, MGA2, HAP1, GCR1, TAF2, GCR2, RXT2, GCN1, HPR1, POB3, ASF1…
cellular component organization	225	419	2324	5557	5.53973e-06	TTI1, BRR2, SCP160, UBP15, USE1, RIA1, PIL1, TEL1, CDC12, RAD5, ATP1, ATP2, HER1, MSS11, SFP1, ATP22, BIM1, KEL1, TOM70, UTH1, RMR1, SPC97, RAS2, ACS2, VPS41, IMH1, AIP1, CWH43, YTA6, REC8, YTA7, TAO3, ECM14, CTI6, MSF1, POL2, WHI3, EXO84, WHI5, SPA2, ARG4, DYN1, BUR6, YBR056W, IDH1, LEO1, MGA2, MPS3, GPD1, SPN1, MLC1, RTT106, PAL1, SPC110, GAS1, ULS1, TIF4632, STE20, SIR4, COX4, NUP192, DIG2, NK…
positive regulation of cellular metabolic process	70	419	506	5557	6.50566e-06	STB3, PSY2, PHO23, SUM1, HCM1, CYC8, CDC11, SWI1, CDC12, MLP1, ZNF1, RGT1, MSS11, RTF1, ATP22, SFP1, SRB8, GCN5, THO2, YAP5, UTH1, ARP7, RAS2, ABF1, SWE1, MEC1, TUB4, MED6, RRI1, MSN2, YTA7, SPT8, CTI6, SIF2, TRA1, WHI3, CEG1, ZAP1, SPT5, SPT6, SPT16, FHL1, BDP1, ATG13, CDH1, GAL11, MAC1, YLL054C, ARR1, BUR6, TYE7, NAM8, LEO1, GUF1, MGA2, HAP1, GCR1, TAF2, GCR2, RXT2, GCN1, HPR1, POB3, ASF1, STE2…
regulation of nitrogen compound metabolic process	114	419	979	5557	7.21763e-06	RTR1, PAT1, STB3, PSY2, SCP160, HCM1, SUM1, TOP2, ZNF1, RGT1, MSS11, SFP1, ATP22, SRB8, TPA1, UTH1, GPM2, ARP7, ARP5, RAS2, YCS4, FRA1, MEC1, SWE1, YTA7, MSN2, SPT8, CTI6, NPL6, POL2, SIF2, TRA1, WHI3, CEG1, ZAP1, MGS1, SPT16, WHI5, GCD6, CLA4, SPT10, YLL054C, BUR6, LEO1, MGA2, HAP1, MPS3, REB1, TAF2, SPN1, RTT106, TAF5, TAF7, GAS1, SWC4, GCN1, ULS1, TIF4632, ITC1, STE20, SIR4, EAF5, TFG2, DIG2, …
positive regulation of nitrogen compound metabolic process	62	419	428	5557	7.39674e-06	STB3, PSY2, PHO23, SUM1, HCM1, CYC8, SWI1, MLP1, ZNF1, RGT1, MSS11, RTF1, ATP22, SFP1, SRB8, THO2, GCN5, YAP5, UTH1, ARP7, RAS2, ABF1, SWE1, MEC1, TUB4, MED6, MSN2, YTA7, SPT8, CTI6, SIF2, TRA1, WHI3, ZAP1, CEG1, SPT5, SPT6, SPT16, FHL1, BDP1, MAC1, GAL11, YLL054C, ARR1, BUR6, TYE7, NAM8, LEO1, GUF1, MGA2, HAP1, TAF2, GCR1, GCR2, RXT2, GCN1, HPR1, ASF1, POB3, SIR4, TFG2, SIN3
positive regulation of nucleobase-containing compound metabolic process	57	419	381	5557	8.47972e-06	STB3, PSY2, PHO23, SUM1, HCM1, CYC8, SWI1, MLP1, ZNF1, RGT1, MSS11, RTF1, SFP1, SRB8, THO2, GCN5, YAP5, UTH1, ARP7, ABF1, RAS2, MEC1, MED6, MSN2, YTA7, SPT8, CTI6, SIF2, TRA1, WHI3, ZAP1, CEG1, SPT5, SPT6, SPT16, FHL1, BDP1, MAC1, GAL11, YLL054C, ARR1, BUR6, NAM8, TYE7, LEO1, MGA2, HAP1, TAF2, GCR1, GCR2, RXT2, HPR1, ASF1, POB3, SIR4, TFG2, SIN3
positive regulation of biological process	84	419	655	5557	8.88629e-06	STB3, PSY2, PHO23, HCM1, SUM1, CYC8, DCR2, CDC11, SWI1, CDC12, MLP1, ZNF1, RGT1, MTC5, RTF1, MSS11, SFP1, ATP22, SRB8, BIM1, GCN5, THO2, YAP5, RGC1, UTH1, ARP7, RAS2, ABF1, MEC1, SWE1, TUB4, AIP1, MED6, RRI1, YTA7, MSN2, SPT8, CTI6, SIF2, ESC1, TRA1, WHI3, LST4, CEG1, ZAP1, SPT5, SPT6, SPT16, FHL1, BDP1, ATG13, CDH1, SPA2, CLA4, GAL11, MAC1, YLL054C, ARR1, BUR6, TYE7, NAM8, LEO1, RIM15, GUF1, MGA…
negative regulation of RNA metabolic process	47	419	288	5557	9.15693e-06	SPT5, SPT6, SCP160, PHO23, FHL1, WHI5, SUM1, CYC8, CLA4, SPT10, GAL11, RGT1, BUR6, RTF1, SRB8, NAM7, MGA2, MPS3, HAP1, YAP5, GCR1, UTH1, RTT106, GCR2, SPP41, RXT2, ABF1, GAS1, YCS4, SWC4, FRA1, ASF1, YTA7, ITC1, SPT8, STE20, SIR4, SAS5, CTI6, YAF9, VAC7, POL2, SIF2, SIN3, ESC1, REG1, DIG2
positive regulation of cellular biosynthetic process	60	419	412	5557	9.99257e-06	STB3, PHO23, SUM1, HCM1, CYC8, SWI1, MLP1, ZNF1, RGT1, MSS11, RTF1, ATP22, SFP1, SRB8, THO2, GCN5, YAP5, UTH1, ARP7, RAS2, ABF1, SWE1, MEC1, TUB4, MED6, RRI1, MSN2, YTA7, SPT8, CTI6, SIF2, TRA1, WHI3, ZAP1, CEG1, SPT5, SPT6, SPT16, FHL1, MAC1, GAL11, YLL054C, ARR1, BUR6, LEO1, GUF1, MGA2, HAP1, TAF2, GCR1, GCR2, RXT2, GCN1, HPR1, ASF1, POB3, SIR4, TFG2, VAC7, SIN3
regulation of macromolecule metabolic process	126	419	1124	5557	1.12159e-05	RTR1, PAT1, STB3, PCL6, PSY2, SCP160, HCM1, SUM1, PIL1, CDC11, CDC12, TOP2, ZNF1, RGT1, MSS11, ATP22, SFP1, SRB8, UTH1, TPA1, GPM2, ARP7, ARP5, RAS2, YCS4, FRA1, MEC1, SWE1, YTA7, MSN2, SPT8, CTI6, POL2, NPL6, SIF2, TRA1, WHI3, CEG1, ZAP1, MGS1, SPT16, WHI5, GCD6, SPT10, CLA4, YLL054C, BUR6, LEO1, MGA2, HAP1, MPS3, REB1, TAF2, SPN1, RTT106, TAF5, TAF7, GAS1, SWC4, GCN1, ULS1, TIF4632, ITC1, STE20…
regulation of macromolecule biosynthetic process	108	419	921	5557	1.18602e-05	RTR1, PAT1, STB3, PCL6, SCP160, HCM1, SUM1, TOP2, ZNF1, RGT1, MSS11, SFP1, ATP22, SRB8, TPA1, UTH1, ARP7, ARP5, RAS2, YCS4, FRA1, MEC1, SWE1, YTA7, MSN2, SPT8, CTI6, NPL6, POL2, SIF2, TRA1, WHI3, ZAP1, CEG1, SPT16, WHI5, GCD6, CLA4, SPT10, YLL054C, BUR6, LEO1, MGA2, HAP1, MPS3, REB1, TAF2, SPN1, RTT106, TAF5, TAF7, GAS1, SWC4, GCN1, ULS1, TIF4632, ITC1, STE20, SIR4, EAF5, TFG2, DIG2, PHO23, CYC8,…
regulation of gene expression	106	419	899	5557	1.21651e-05	RTR1, PAT1, STB3, SCP160, HCM1, SUM1, ZNF1, RGT1, MSS11, SFP1, ATP22, SRB8, TPA1, UTH1, ARP7, ARP5, RAS2, YCS4, FRA1, YTA7, MSN2, SPT8, CTI6, NPL6, POL2, SIF2, TRA1, WHI3, ZAP1, CEG1, SPT16, WHI5, GCD6, CLA4, SPT10, YLL054C, BUR6, LEO1, MGA2, HAP1, MPS3, REB1, TAF2, SPN1, RTT106, TAF5, TAF7, GAS1, SWC4, GCN1, ULS1, TIF4632, ITC1, STE20, SIR4, EAF5, TFG2, DIG2, PHO23, CYC8, SWI1, MLP1, RTF1, YAP5,…
negative regulation of nucleobase-containing compound metabolic process	51	419	328	5557	1.2244e-05	IRA2, PHO23, SCP160, SUM1, CYC8, RGT1, RTF1, SRB8, YAP5, UTH1, ABF1, YCS4, FRA1, YTA7, SPT8, SAS5, CTI6, POL2, SIF2, ESC1, SPT5, SPT6, WHI5, FHL1, SPT10, GAL11, CLA4, BUR6, CHD1, NAM7, MGA2, MPS3, HAP1, GCR1, MSH6, RTT106, GCR2, SPP41, RXT2, GAS1, SWC4, ULS1, ASF1, ITC1, STE20, SIR4, VAC7, YAF9, SIN3, DIG2, REG1
cellular response to stimulus	124	419	1103	5557	1.2392e-05	STB3, PSY2, SCP160, HCM1, ATH1, TEL1, DCR2, RAD5, ZNF1, RGT1, CMK1, ASI2, SRB8, TPA1, ARP5, RAS2, FRA1, MEC1, IMH1, RRI1, REC8, MSN2, RFC1, POL3, MCR1, NPL6, POL2, SIF2, TRA1, LST4, NSE3, ZAP1, MGS1, SPT16, SPA2, CLA4, SPT10, UBX2, MMS1, BUR6, LEO1, GEM1, MGA2, HAP1, MRS6, GPD1, SLG1, YHB1, SWC4, GCN1, ULS1, ITC1, STE20, EAF5, PTC2, DIG2, IRA2, SEC7, PHO23, UBC6, CYC8, MLH1, NUP188, GPP1, RTN1, S…
positive regulation of biosynthetic process	60	419	415	5557	1.28221e-05	STB3, PHO23, SUM1, HCM1, CYC8, SWI1, MLP1, ZNF1, RGT1, MSS11, RTF1, ATP22, SFP1, SRB8, THO2, GCN5, YAP5, UTH1, ARP7, RAS2, ABF1, SWE1, MEC1, TUB4, MED6, RRI1, MSN2, YTA7, SPT8, CTI6, SIF2, TRA1, WHI3, ZAP1, CEG1, SPT5, SPT6, SPT16, FHL1, MAC1, GAL11, YLL054C, ARR1, BUR6, LEO1, GUF1, MGA2, HAP1, TAF2, GCR1, GCR2, RXT2, GCN1, HPR1, ASF1, POB3, SIR4, TFG2, VAC7, SIN3
regulation of cellular macromolecule biosynthetic process	107	419	912	5557	1.33549e-05	RTR1, PAT1, STB3, PCL6, SCP160, HCM1, SUM1, TOP2, ZNF1, RGT1, MSS11, SFP1, ATP22, SRB8, TPA1, UTH1, ARP7, ARP5, RAS2, YCS4, FRA1, MEC1, YTA7, MSN2, SPT8, CTI6, NPL6, POL2, SIF2, TRA1, WHI3, ZAP1, CEG1, SPT16, WHI5, GCD6, CLA4, SPT10, YLL054C, BUR6, LEO1, MGA2, HAP1, MPS3, REB1, TAF2, SPN1, RTT106, TAF5, TAF7, GAS1, SWC4, GCN1, ULS1, TIF4632, ITC1, STE20, SIR4, EAF5, TFG2, DIG2, PHO23, CYC8, SWI1,…
transcription, DNA-templated	94	419	770	5557	1.46558e-05	RTR1, STB3, RPO41, SCP160, PHO23, HCM1, SUM1, CYC8, SWI1, MLP1, ZNF1, RGT1, RTF1, MSS11, SFP1, SRB8, KSS1, GCN5, THO2, YAP5, BRF1, UTH1, ARP7, ARP5, RAS2, ABF1, YCS4, FRA1, MED6, YTA7, MSN2, TAF12, SPT8, IOC4, IOC3, SAS5, CTI6, NPL6, POL2, SIF2, ESC1, TRA1, WHI3, CEG1, ZAP1, SPT5, SPT16, SPT6, FHL1, WHI5, BDP1, CLA4, MAC1, GAL11, SPT10, YLL054C, ARR1, BUR6, CKA2, TYE7, LEO1, CHD1, NAM7, MGA2, HAP…
negative regulation of nucleic acid-templated transcription	46	419	284	5557	1.55011e-05	SPT5, SPT6, SCP160, PHO23, FHL1, WHI5, SUM1, CYC8, CLA4, SPT10, GAL11, RGT1, BUR6, RTF1, SRB8, NAM7, MGA2, MPS3, HAP1, YAP5, GCR1, UTH1, RTT106, GCR2, SPP41, RXT2, ABF1, GAS1, YCS4, SWC4, FRA1, ASF1, YTA7, ITC1, SPT8, STE20, SIR4, SAS5, CTI6, YAF9, POL2, SIF2, SIN3, ESC1, REG1, DIG2
positive regulation of macromolecule metabolic process	67	419	492	5557	2.24305e-05	STB3, PSY2, PHO23, SUM1, HCM1, CYC8, CDC11, SWI1, CDC12, MLP1, ZNF1, RGT1, MSS11, RTF1, ATP22, SFP1, SRB8, GCN5, THO2, YAP5, UTH1, ARP7, RAS2, ABF1, MEC1, TUB4, MED6, MSN2, YTA7, SPT8, CTI6, SIF2, ESC1, TRA1, WHI3, ZAP1, CEG1, SPT5, SPT6, SPT16, FHL1, BDP1, ATG13, CDH1, MAC1, GAL11, YLL054C, ARR1, BUR6, NAM8, LEO1, GUF1, MGA2, HAP1, TAF2, GCR1, GCR2, RXT2, GCN1, HPR1, POB3, ASF1, STE20, PUP3, SIR…
positive regulation of cellular process	81	419	638	5557	2.33509e-05	STB3, PSY2, PHO23, SUM1, HCM1, CYC8, DCR2, CDC11, SWI1, CDC12, MLP1, ZNF1, RGT1, MTC5, RTF1, MSS11, SFP1, ATP22, SRB8, BIM1, GCN5, THO2, YAP5, UTH1, ARP7, RAS2, ABF1, MEC1, SWE1, TUB4, AIP1, MED6, RRI1, YTA7, MSN2, SPT8, CTI6, SIF2, TRA1, WHI3, LST4, CEG1, ZAP1, SPT5, SPT6, SPT16, FHL1, BDP1, ATG13, CDH1, SPA2, GAL11, MAC1, YLL054C, ARR1, BUR6, TYE7, NAM8, LEO1, RIM15, GUF1, MGA2, HAP1, GCR1, TAF…
chromosome organization	79	419	617	5557	2.369e-05	IRR1, PAT1, TTI1, SCP160, PHO23, SUM1, CYC8, TEL1, RAD61, SWI1, RAD5, TOP2, RTS1, MLP1, RTF1, BIM1, GCN5, YAP5, GMC1, UTH1, ARP7, ARP5, ACS2, ABF1, MCM2, YCS4, MEC1, RAD51, MCM6, REC8, YTA7, MSN2, TAF12, SPT8, IOC4, IOC3, SAS5, CTI6, POL2, NPL6, SIF2, ESC1, TRA1, SPT6, CTF4, SPT16, APC1, CDH1, SPT10, CTF19, DYN1, CHD1, LEO1, NAM7, CIN8, MGA2, ECM32, MPS3, GCR1, SPN1, RTT106, TAF5, SPC110, RXT2, G…
response to stimulus	137	419	1271	5557	2.80507e-05	HMX1, STB3, PSY2, SCP160, HCM1, ATH1, PIL1, VMR1, TEL1, DCR2, RAD5, ZNF1, RGT1, CAB3, CMK1, ASI2, SRB8, TPA1, ARP5, RAS2, FRA1, MEC1, IMH1, AIP1, REC8, RRI1, MSN2, RFC1, POL3, MCR1, POL2, NPL6, SIF2, ERC1, SSY5, TRA1, WHI3, LST4, NSE3, ZAP1, SKI3, MGS1, SPT16, SPA2, SPT10, CLA4, UBX2, MMS1, BUR6, LEO1, GEM1, MGA2, HAP1, MRS6, GPD1, SLG1, YHB1, SWC4, GCN1, ULS1, ITC1, STE20, EAF5, PTC2, DIG2, IRA2…
negative regulation of transcription, DNA-templated	45	419	281	5557	2.88956e-05	SPT5, SPT6, SCP160, PHO23, FHL1, WHI5, SUM1, CYC8, CLA4, SPT10, GAL11, RGT1, BUR6, RTF1, SRB8, NAM7, MGA2, MPS3, HAP1, YAP5, GCR1, UTH1, RTT106, GCR2, SPP41, RXT2, ABF1, GAS1, YCS4, FRA1, ASF1, YTA7, ITC1, SPT8, STE20, SIR4, SAS5, CTI6, YAF9, POL2, SIF2, SIN3, ESC1, REG1, DIG2
positive regulation of gene expression	57	419	396	5557	3.03766e-05	STB3, PHO23, HCM1, CYC8, SWI1, MLP1, ZNF1, RGT1, MSS11, RTF1, ATP22, SFP1, SRB8, THO2, GCN5, YAP5, UTH1, ARP7, ABF1, RAS2, TUB4, MED6, MSN2, YTA7, SPT8, CTI6, SIF2, ESC1, TRA1, WHI3, ZAP1, CEG1, SPT5, SPT6, SPT16, FHL1, MAC1, GAL11, YLL054C, ARR1, BUR6, NAM8, LEO1, GUF1, MGA2, HAP1, TAF2, GCR1, GCR2, RXT2, GCN1, HPR1, ASF1, POB3, SIR4, TFG2, SIN3
single-organism organelle organization	70	419	528	5557	3.29207e-05	IRR1, VAC8, HCM1, USE1, RAD61, RTN1, KIP2, TOP2, RTS1, MLP1, ATG4, MGM1, BIM1, ACF2, KEL1, TOM70, UTH1, SLA2, SPC97, VPS1, VPS41, YCS4, SWE1, TUB4, AIP1, YTA6, REC8, TAO3, IOC4, IOC3, USO1, CBK1, MSB4, POL2, MYO2, CTF4, APC1, STU2, ATG13, LSB3, CDH1, LSB5, TPM2, SPA2, TPM1, CTF19, IVY1, PEX19, DYN1, CIN8, ABM1, MPS3, GPD1, SLG1, MLC1, GEA1, SPC110, GEA2, TLG2, BBC1, BBP1, BZZ1, ATG2, YCF1, SMC3, …
negative regulation of biological process	77	419	602	5557	3.53626e-05	PAT1, IRA2, UBC8, PSY2, SCP160, PHO23, SUM1, CYC8, PIL1, DCR2, RAD61, KIP2, TOP2, RTS1, MLP1, RGT1, RTF1, SRB8, BIM1, KSS1, YAP5, KEL1, UTH1, ABF1, MCM2, YCS4, FRA1, SWE1, RAD53, AIP1, YTA7, SPT8, SAS5, CTI6, POL2, SIF2, ESC1, WHI3, MDS3, SPT5, SPT6, FHL1, WHI5, APC1, CDH1, CLA4, GAL11, SPT10, CTF19, MMS1, BUR6, CHD1, NAM7, MGA2, HAP1, MPS3, GCR1, MSH6, RTT106, GCR2, SPP41, RXT2, GAS1, SWC4, ULS1…
positive regulation of macromolecule biosynthetic process	57	419	398	5557	3.58348e-05	STB3, PHO23, SUM1, HCM1, CYC8, SWI1, MLP1, ZNF1, RGT1, MSS11, RTF1, ATP22, SFP1, SRB8, THO2, GCN5, YAP5, UTH1, ARP7, ABF1, RAS2, MEC1, TUB4, MED6, MSN2, YTA7, SPT8, CTI6, SIF2, TRA1, WHI3, ZAP1, CEG1, SPT5, SPT6, SPT16, FHL1, MAC1, GAL11, YLL054C, ARR1, BUR6, LEO1, GUF1, MGA2, HAP1, TAF2, GCR1, GCR2, RXT2, GCN1, HPR1, ASF1, POB3, SIR4, TFG2, SIN3
negative regulation of cellular process	76	419	592	5557	3.63336e-05	PAT1, IRA2, UBC8, PSY2, SCP160, PHO23, SUM1, CYC8, PIL1, DCR2, RAD61, KIP2, TOP2, RTS1, MLP1, RGT1, RTF1, SRB8, BIM1, YAP5, KEL1, UTH1, ABF1, MCM2, YCS4, SWE1, RAD53, FRA1, AIP1, YTA7, SPT8, SAS5, CTI6, POL2, SIF2, ESC1, WHI3, MDS3, SPT5, SPT6, FHL1, WHI5, APC1, CDH1, CLA4, GAL11, SPT10, CTF19, MMS1, BUR6, CHD1, NAM7, MGA2, HAP1, MPS3, GCR1, MSH6, RTT106, GCR2, SPP41, RXT2, GAS1, SWC4, ULS1, ASF1…
transcription from RNA polymerase II promoter	65	419	479	5557	3.8563e-05	RTR1, STB3, PHO23, SUM1, HCM1, CYC8, SWI1, MLP1, ZNF1, RGT1, MSS11, RTF1, SFP1, SRB8, THO2, GCN5, YAP5, ARP7, ABF1, FRA1, MED6, MSN2, TAF12, YTA7, SPT8, NPL6, TRA1, ZAP1, CEG1, SPT5, SPT6, SPT16, FHL1, WHI5, CLA4, SPT10, MAC1, GAL11, YLL054C, ARR1, BUR6, CHD1, LEO1, MGA2, HAP1, REB1, TAF2, GCR1, SPN1, RTT106, TAF5, GCR2, TAF7, SPP41, RXT2, HPR1, POB3, ASF1, RPB2, ITC1, STE20, TFG2, SIN3, DIG2, RE…
organelle organization	172	419	1704	5557	4.41451e-05	PAT1, IRR1, TTI1, PSY2, SCP160, SUM1, HCM1, USE1, RIA1, TEL1, BNI5, CDC12, RAD5, TOP2, ATP1, ATP2, HER1, ATG4, ATP22, BIM1, KEL1, UTH1, TOM70, ARP7, RMR1, SPC97, ARP5, ACS2, REC107, VPS41, YCS4, MEC1, SWE1, AIP1, YTA6, REC8, MSN2, YTA7, TAO3, SPT8, USO1, CTI6, POL2, MSF1, NPL6, SIF2, MYO2, TRA1, SPT16, SPA2, SPT10, CLA4, UBX2, DYN1, IDH1, LEO1, GEM1, MGA2, CIN8, ABM1, MPS3, GPD1, SLG1, SPN1, MLC1…
positive regulation of transcription, DNA-templated	51	419	346	5557	6.17313e-05	STB3, PHO23, HCM1, CYC8, SWI1, MLP1, ZNF1, RGT1, MSS11, RTF1, SFP1, SRB8, YAP5, THO2, GCN5, UTH1, ARP7, ABF1, RAS2, MED6, MSN2, YTA7, SPT8, CTI6, SIF2, TRA1, WHI3, ZAP1, CEG1, SPT5, SPT16, SPT6, FHL1, MAC1, GAL11, YLL054C, ARR1, BUR6, LEO1, MGA2, HAP1, TAF2, GCR1, GCR2, RXT2, HPR1, ASF1, POB3, SIR4, TFG2, SIN3
cytoskeleton organization	41	419	252	5557	6.27714e-05	HCM1, STU2, LSB3, CDH1, LSB5, TPM2, SPA2, TPM1, KIP2, BNI5, CLA4, CDC12, RTS1, DYN1, CIN8, ABM1, MPS3, BIM1, ACF2, SLG1, KEL1, MLC1, SLA2, GEA1, SPC110, VPS1, SPC97, GEA2, BBP1, BBC1, BZZ1, SWE1, TUB4, AIP1, ABP1, YTA6, TAO3, CRN1, CBK1, MSB4, MYO2
positive regulation of RNA metabolic process	52	419	356	5557	6.35614e-05	STB3, PHO23, HCM1, CYC8, SWI1, MLP1, ZNF1, RGT1, MSS11, RTF1, SFP1, SRB8, YAP5, THO2, GCN5, UTH1, ARP7, ABF1, RAS2, MED6, MSN2, YTA7, SPT8, CTI6, SIF2, TRA1, WHI3, ZAP1, CEG1, SPT5, SPT6, SPT16, FHL1, MAC1, GAL11, YLL054C, ARR1, BUR6, NAM8, LEO1, MGA2, HAP1, TAF2, GCR1, GCR2, RXT2, HPR1, ASF1, POB3, SIR4, TFG2, SIN3
negative regulation of nitrogen compound metabolic process	53	419	366	5557	6.46493e-05	PAT1, IRA2, PHO23, SCP160, SUM1, CYC8, RGT1, RTF1, SRB8, YAP5, UTH1, ABF1, YCS4, FRA1, YTA7, SPT8, SAS5, CTI6, POL2, SIF2, ESC1, WHI3, SPT5, SPT6, WHI5, FHL1, GAL11, SPT10, CLA4, BUR6, CHD1, NAM7, MGA2, MPS3, HAP1, GCR1, MSH6, RTT106, GCR2, SPP41, RXT2, GAS1, SWC4, ULS1, ASF1, ITC1, STE20, SIR4, VAC7, YAF9, SIN3, DIG2, REG1
negative regulation of gene expression	48	419	319	5557	7.25201e-05	WHI3, PAT1, SPT5, SPT6, SCP160, PHO23, FHL1, WHI5, SUM1, CYC8, CLA4, SPT10, GAL11, RGT1, BUR6, RTF1, SRB8, NAM7, MGA2, MPS3, HAP1, YAP5, GCR1, UTH1, RTT106, GCR2, SPP41, RXT2, ABF1, GAS1, YCS4, FRA1, ASF1, YTA7, ITC1, SPT8, STE20, SIR4, SAS5, CTI6, YAF9, VAC7, POL2, SIF2, SIN3, ESC1, REG1, DIG2
negative regulation of macromolecule biosynthetic process	50	419	339	5557	7.75028e-05	PAT1, PHO23, SCP160, SUM1, CYC8, RGT1, RTF1, SRB8, YAP5, UTH1, ABF1, YCS4, FRA1, YTA7, SPT8, SAS5, CTI6, POL2, SIF2, ESC1, WHI3, SPT5, SPT6, WHI5, FHL1, SPT10, GAL11, CLA4, BUR6, CHD1, NAM7, MGA2, MPS3, HAP1, GCR1, MSH6, RTT106, SPP41, GCR2, RXT2, GAS1, SWC4, ASF1, ITC1, STE20, SIR4, YAF9, SIN3, DIG2, REG1
negative regulation of cellular biosynthetic process	52	419	362	5557	0.000104344	PAT1, IRA2, UBC8, PHO23, SCP160, SUM1, CYC8, RGT1, RTF1, SRB8, YAP5, UTH1, ABF1, YCS4, FRA1, YTA7, SPT8, SAS5, CTI6, POL2, SIF2, ESC1, WHI3, SPT5, SPT6, WHI5, FHL1, SPT10, GAL11, CLA4, BUR6, CHD1, NAM7, MGA2, MPS3, HAP1, GCR1, MSH6, RTT106, GCR2, SPP41, RXT2, GAS1, SWC4, ASF1, ITC1, STE20, SIR4, YAF9, SIN3, DIG2, REG1
nucleobase-containing compound biosynthetic process	113	419	1024	5557	0.000129625	RTR1, STB3, SCP160, HCM1, SUM1, RAD5, ATP3, ATP1, ATP2, ZNF1, RGT1, CAB3, MSS11, SFP1, ADE6, SRB8, UTH1, ARP7, ARP5, RAS2, YCS4, FRA1, YTA7, MSN2, SPT8, POL3, CTI6, NPL6, POL2, SIF2, ADK2, TRA1, WHI3, CEG1, ZAP1, SPT16, WHI5, CLA4, SPT10, YLL054C, BUR6, LEO1, MGA2, HAP1, MPS3, REB1, TAF2, SPN1, RTT106, TAF5, TAF7, FCY1, GAS1, CDC21, SWC4, ULS1, ITC1, STE20, SIR4, EAF5, TFG2, COX4, DIG2, IRA2, RPO…
negative regulation of cellular macromolecule biosynthetic process	49	419	336	5557	0.000136383	WHI3, PAT1, SPT5, SPT6, SCP160, FHL1, PHO23, WHI5, SUM1, CYC8, CLA4, GAL11, SPT10, RGT1, BUR6, RTF1, CHD1, SRB8, NAM7, MGA2, HAP1, MPS3, YAP5, GCR1, MSH6, UTH1, RTT106, GCR2, SPP41, RXT2, ABF1, YCS4, GAS1, FRA1, ASF1, YTA7, ITC1, STE20, SPT8, SIR4, SAS5, CTI6, YAF9, POL2, SIF2, SIN3, ESC1, REG1, DIG2
negative regulation of transcription from RNA polymerase II promoter	29	419	154	5557	0.000147924	SPT6, WHI5, FHL1, PHO23, SUM1, CYC8, GAL11, SPT10, CLA4, RGT1, BUR6, RTF1, SRB8, HAP1, YAP5, GCR1, RTT106, GCR2, SPP41, ABF1, RXT2, FRA1, YTA7, ITC1, SPT8, STE20, SIN3, REG1, DIG2
organic cyclic compound biosynthetic process	121	419	1130	5557	0.000236404	RTR1, STB3, SCP160, HCM1, SUM1, RAD5, ATP3, ATP1, ATP2, ZNF1, RGT1, CAB3, MSS11, SFP1, ADE6, SRB8, UTH1, ARP7, ARP5, RAS2, YCS4, FRA1, RRI1, YTA7, MSN2, SPT8, POL3, MCR1, CTI6, NPL6, POL2, SIF2, ADK2, TRA1, WHI3, CEG1, ZAP1, SPT16, WHI5, ARO1, ARO3, CLA4, SPT10, YLL054C, BUR6, LEO1, MGA2, HAP1, MPS3, REB1, TAF2, SPN1, NCP1, RTT106, TAF5, TAF7, FCY1, GAS1, CDC21, SWC4, ULS1, ITC1, STE20, SIR4, EAF…
negative regulation of cellular metabolic process	59	419	447	5557	0.000306196	PAT1, IRA2, UBC8, SCP160, PHO23, SUM1, CYC8, PIL1, RGT1, RTF1, SRB8, YAP5, UTH1, ABF1, YCS4, RAD53, FRA1, YTA7, SPT8, SAS5, CTI6, POL2, SIF2, ESC1, WHI3, SPT5, SPT6, FHL1, WHI5, APC1, CDH1, GAL11, SPT10, CLA4, BUR6, CHD1, NAM7, MGA2, HAP1, MPS3, GCR1, MSH6, RTT106, GCR2, SPP41, RXT2, GAS1, SWC4, ULS1, ASF1, ITC1, STE20, SIR4, VAC7, YAF9, PTC2, SIN3, DIG2, REG1
cellular response to stress	83	419	705	5557	0.000343055	IRA2, PSY2, PHO23, UBC6, HCM1, CYC8, ATH1, MLH1, TEL1, NUP188, GPP1, DCR2, RTN1, SWI1, RAD5, PNG1, MLP1, RTF1, THO2, TPA1, ARP5, ABF1, MCM2, UFD2, MEC1, RAD53, IMH1, NPP1, RAD51, MCM6, REC8, MSN2, RFC1, SCJ1, MSB2, MCR1, POL3, POL2, NPL6, SIF2, TRA1, NSE3, ZAP1, MGS1, SPT5, WSS1, SPT6, CTF4, SPT16, KRE5, UNG1, SPT10, PSR1, UBX2, MMS1, ARR1, CKA2, BUR6, LEO1, RIM15, MGA2, HAP1, MDL2, MSH6, GPD1, P…
regulation of transcription from RNA polymerase II promoter	60	419	462	5557	0.000418031	RTR1, STB3, PHO23, SUM1, HCM1, CYC8, SWI1, MLP1, ZNF1, RGT1, MSS11, RTF1, SFP1, SRB8, GCN5, YAP5, ARP7, ABF1, FRA1, MED6, MSN2, YTA7, SPT8, SIF2, TRA1, ZAP1, CEG1, SPT5, SPT6, SPT16, FHL1, WHI5, CLA4, SPT10, MAC1, GAL11, YLL054C, ARR1, BUR6, CHD1, LEO1, MGA2, HAP1, REB1, TAF2, GCR1, SPN1, RTT106, GCR2, SPP41, TAF7, RXT2, ASF1, POB3, ITC1, STE20, TFG2, SIN3, DIG2, REG1
negative regulation of macromolecule metabolic process	56	419	423	5557	0.000486066	PAT1, SCP160, PHO23, SUM1, CYC8, PIL1, RGT1, RTF1, SRB8, YAP5, UTH1, ABF1, YCS4, FRA1, YTA7, SPT8, SAS5, CTI6, POL2, SIF2, ESC1, WHI3, SPT5, SPT6, FHL1, WHI5, APC1, CDH1, GAL11, SPT10, CLA4, BUR6, CHD1, NAM7, MGA2, HAP1, MPS3, GCR1, MSH6, RTT106, GCR2, SPP41, RXT2, GAS1, SWC4, ULS1, ASF1, ITC1, STE20, SIR4, VAC7, YAF9, PTC2, SIN3, DIG2, REG1
response to stress	91	419	802	5557	0.000515014	IRA2, HMX1, PSY2, PHO23, UBC6, HCM1, CYC8, ATH1, PIL1, MLH1, TEL1, NUP188, GPP1, DCR2, RTN1, SWI1, RAD5, PNG1, MLP1, RTF1, CAB3, THO2, DAN4, TPA1, ARP5, ABF1, MCM2, UFD2, MEC1, RAD53, IMH1, NPP1, AIP1, RAD51, MCM6, REC8, MSN2, RFC1, SCJ1, MSB2, MCR1, POL3, NPL6, POL2, SIF2, TRA1, NSE3, ZAP1, SKI3, MGS1, SPT5, WSS1, SPT16, SPT6, CTF4, KRE5, UNG1, SPT10, PSR1, UBX2, MMS1, ARR1, CKA2, BUR6, LEO1, RI…
chromatin silencing	28	419	157	5557	0.000611134	SPT6, PHO23, SCP160, SUM1, SPT10, RTF1, NAM7, MGA2, MPS3, YAP5, UTH1, RTT106, ABF1, RXT2, YCS4, GAS1, ASF1, YTA7, ITC1, SIR4, SAS5, CTI6, YAF9, POL2, SIF2, SIN3, ESC1, REG1
aromatic compound biosynthetic process	115	419	1083	5557	0.000652653	RTR1, STB3, SCP160, HCM1, SUM1, RAD5, ATP3, ATP1, ATP2, ZNF1, RGT1, CAB3, MSS11, SFP1, ADE6, SRB8, UTH1, ARP7, ARP5, RAS2, YCS4, FRA1, YTA7, MSN2, SPT8, POL3, CTI6, NPL6, POL2, SIF2, ADK2, TRA1, WHI3, CEG1, ZAP1, SPT16, WHI5, ARO1, ARO3, CLA4, SPT10, YLL054C, BUR6, LEO1, MGA2, HAP1, MPS3, REB1, TAF2, SPN1, RTT106, TAF5, TAF7, FCY1, GAS1, CDC21, SWC4, ULS1, ITC1, STE20, SIR4, EAF5, TFG2, COX4, DIG…
regulation of cellular component organization	58	419	457	5557	0.00114959	PSY2, PHO23, RAD61, KIP2, RTS1, MLP1, MSS11, RTF1, ATP22, AKR1, BIM1, YAP5, KEL1, UTH1, TPA1, RAS2, VPS41, MCM2, YCS4, SWE1, AIP1, YTA7, CTI6, CBK1, MSB4, SIF2, SPT6, SPT16, APC1, LSB3, CDH1, SPA2, CLA4, CTF19, YPK2, ENO2, CHD1, LEO1, RIM15, NAM7, GEM1, ECM32, ENO1, SLG1, PAL1, RXT2, BZZ1, ASF1, POB3, ABP1, CRN1, PIK1, STE20, SIR4, SEC12, TFG2, SIN3, DIG2
negative regulation of organelle organization	25	419	138	5557	0.00138782	PHO23, PSY2, CDH1, RAD61, KIP2, RTS1, CTF19, MLP1, CHD1, YAP5, BIM1, KEL1, UTH1, RXT2, YCS4, MCM2, SWE1, AIP1, ABP1, YTA7, CRN1, SIR4, CTI6, SIF2, SIN3
cellular component organization or biogenesis	235	419	2611	5557	0.00140567	TTI1, BRR2, SCP160, UBP15, USE1, RIA1, PIL1, TEL1, CDC12, RAD5, YUR1, ATP1, ATP2, HER1, MSS11, SFP1, ATP22, BIM1, KEL1, TOM70, UTH1, RMR1, SPC97, RAS2, ACS2, VPS41, IMH1, AIP1, CWH43, YTA6, REC8, YTA7, TAO3, ECM14, CTI6, POL2, MSF1, WHI3, EXO84, WHI5, SPA2, VAN1, ARG4, DYN1, BUR6, YBR056W, IDH1, LEO1, MGA2, MPS3, GPD1, SPN1, MLC1, RTT106, PAL1, SPC110, GAS1, ULS1, TIF4632, STE20, SIR4, COX4, NUP1…
chromatin remodeling	19	419	89	5557	0.00150239	RTT106, SPT6, ARP7, CYC8, ARP5, ABF1, SWC4, SWI1, TOP2, ASF1, MSN2, ITC1, MRN1, IOC4, IOC3, CHD1, YAF9, NPL6, GCN5
positive regulation of transcription from RNA polymerase II promoter	42	419	301	5557	0.00198912	ZAP1, CEG1, STB3, SPT5, SPT16, SPT6, PHO23, FHL1, HCM1, CYC8, SWI1, MAC1, GAL11, YLL054C, MLP1, ZNF1, RGT1, ARR1, BUR6, MSS11, RTF1, LEO1, SFP1, SRB8, MGA2, HAP1, GCN5, YAP5, TAF2, GCR1, ARP7, GCR2, ABF1, POB3, ASF1, MED6, MSN2, YTA7, SPT8, TFG2, SIN3, TRA1
negative regulation of gene silencing	10	419	28	5557	0.00238559	YTA7, UTH1, PHO23, SIR4, RXT2, CTI6, SIF2, SIN3, ESC1, YAP5
carbohydrate metabolic process	48	419	374	5557	0.00449935	KRE6, UBC8, PCL6, GSY2, DAK1, AMS1, ATH1, PYC2, IMA5, MNN1, GPP1, KRE5, GLK1, SWI1, YUR1, OCH1, VAN1, RGT1, YBR056W, MSS11, PGA1, TYE7, STT3, ENO2, SIM1, SCW10, ENO1, GDA1, SCW11, ACF2, KCS1, GCR1, GPD1, PMT1, UTH1, PMT3, GPM2, PMT5, GCR2, GAS1, PDA1, GTB1, SAK1, DOG1, YMR196W, MNT2, YDR109C, REG1
localization	150	419	1562	5557	0.00516157	FTR1, SCP160, HRB1, USE1, PIL1, PRP18, VMR1, CDC11, ATP3, ATP1, NFT1, ATP2, RGT1, ATG4, HXT13, BIM1, RGC1, KEL1, TOM70, TNA1, RAS2, VPS41, IMH1, REC8, NPC2, SRO77, MSN5, CHC1, USO1, ERC1, MYO2, WHI3, LST4, EXO84, SLO1, SPA2, FTH1, CLA4, DIP5, DYN1, FAA4, IDH1, GEM1, HAP1, SEC27, MPS3, MRS6, GPD1, SLG1, SPN1, MLC1, VPS68, COS7, CTR3, PAL1, ATG2, ARN1, ARN2, OSH2, FIT2, STE20, SIR4, SEC12, COX4, NU…
negative regulation of chromatin silencing	9	419	26	5557	0.00791106	YTA7, UTH1, PHO23, SIR4, RXT2, CTI6, SIF2, SIN3, YAP5
carbohydrate catabolic process	19	419	101	5557	0.0079331	GCR1, UTH1, PCL6, GPM2, DAK1, AMS1, GCR2, ATH1, IMA5, PDA1, GLK1, SWI1, YBR056W, MSS11, ENO2, TYE7, SIM1, ACF2, ENO1
actin cytoskeleton organization	21	419	119	5557	0.00864518	SLG1, MLC1, KEL1, SLA2, GEA1, VPS1, LSB3, GEA2, BBC1, LSB5, BZZ1, TPM2, SPA2, TPM1, AIP1, ABP1, TAO3, CRN1, CBK1, MSB4, ACF2
response to abiotic stimulus	29	419	193	5557	0.00897619	IRA2, WSS1, PHO23, ATH1, PIL1, TEL1, NUP188, GPP1, DFG16, MAC1, PSR1, CKA2, BUR6, CAB3, RIM15, MGA2, HAP1, GPD1, SLG1, BZZ1, YNL190W, GCN1, AIP1, RAD51, MSN2, STE20, MSB2, SIN3, PTC2
actin filament-based process	22	419	129	5557	0.00978583	SLG1, MLC1, KEL1, SLA2, GEA1, VPS1, LSB3, GEA2, BBC1, LSB5, BZZ1, TPM2, SPA2, TPM1, AIP1, ABP1, TAO3, CRN1, CBK1, MSB4, MYO2, ACF2
cellular localization	93	419	892	5557	0.00981095	VAC8, SEC7, SCP160, HRB1, PRP18, NUP188, RAD61, KIP2, CDC11, RTS1, ATP1, MLP1, FRE6, ATP2, ATG4, COX19, AKR1, MGM1, VPS13, BIM1, THO2, TOM70, VPS1, RAS2, VPS41, IMH1, REC8, NPC2, BUD23, MSN5, SRP1, CHC1, USO1, MSB4, YGR026W, ESC1, MYO2, WHI3, VPS29, YME1, EXO84, SPT5, SPT6, ATG13, LSB3, SLO1, LSB5, LAA1, TPM2, TPM1, CLA4, GAL11, CTF19, PEX19, DYN1, DNF3, IDH1, GEM1, NAM7, ECM30, HAP1, MRS6, SEC27…
covalent chromatin modification	28	419	185	5557	0.0102443	TTI1, SPT6, PHO23, TEL1, SPT10, RTF1, LEO1, CHD1, GCN5, TAF5, ARP7, ACS2, RXT2, SWC4, MEC1, ASF1, TAF12, ITC1, SPT8, STE20, EAF5, SAS5, CTI6, YAF9, NPL6, SIF2, SIN3, TRA1
DNA repair	39	419	294	5557	0.0103189	NSE3, WSS1, MGS1, SPT5, SPT16, CTF4, PSY2, MLH1, TEL1, UNG1, SPT10, RAD5, MLP1, MMS1, RTF1, LEO1, THO2, MSH6, TPA1, ARP5, ABF1, MCM2, SWC4, RAD53, MEC1, SMC3, MCM6, RAD51, HPR1, ULS1, POB3, REC8, RFC1, POL3, EAF5, YAF9, POL2, SIN3, TRA1
negative regulation of chromosome organization	17	419	87	5557	0.0113757	UTH1, PHO23, RXT2, CDH1, MCM2, RAD61, RTS1, CTF19, MLP1, YTA7, SIR4, CHD1, CTI6, SIF2, SIN3, BIM1, YAP5
DNA-dependent DNA replication	23	419	142	5557	0.0145522	MSH6, MGS1, RPO41, CTF4, SPT16, SUM1, ABF1, MCM2, RAD53, MEC1, SAK1, MCM6, SWI1, RAD51, TOP2, POB3, MMS1, RFC1, POL3, CHD1, CTI6, POL2, SIN3
negative regulation of chromatin organization	10	419	35	5557	0.0150979	YTA7, UTH1, PHO23, SIR4, RXT2, CTI6, CHD1, SIF2, SIN3, YAP5
regulation of phosphate metabolic process	27	419	181	5557	0.0164101	IRA2, PCL6, TCB1, TCB2, ATG13, APC1, NTE1, PIL1, CDH1, CDC11, CDC12, RTF1, TYE7, GCR1, KCS1, GPM2, GCR2, RAS2, GCN1, SWE1, RAD53, ASF1, STE20, TCB3, VAC7, SIF2, PTC2
iron ion homeostasis	13	419	58	5557	0.018251	GMC1, HMX1, FTR1, FTH1, ARN1, MAC1, ARN2, FRE8, FRE5, FRE6, FIT2, FRE3, GEF1
regulation of organelle organization	42	419	335	5557	0.0192245	SPT6, PSY2, PHO23, APC1, CDH1, SPA2, RAD61, KIP2, CLA4, CTF19, RTS1, MLP1, RTF1, ENO2, ATP22, LEO1, CHD1, RIM15, GEM1, BIM1, ENO1, YAP5, KEL1, UTH1, RXT2, VPS41, MCM2, YCS4, BZZ1, SWE1, AIP1, ASF1, ABP1, YTA7, CRN1, STE20, SIR4, SEC12, CTI6, MSB4, SIF2, SIN3
cellular component disassembly	22	419	136	5557	0.0198137	UTH1, TPA1, SPT6, UBP15, ARP7, ATG13, ATG2, KIP2, DED1, AIP1, RTS1, ASF1, ABP1, ATG4, VPS21, NAM7, NPL6, CIN8, NTR2, SUP35, ECM32, BIM1
regulation of gene silencing	11	419	44	5557	0.022219	YTA7, UTH1, PHO23, SIR4, RTF1, RXT2, CTI6, SIF2, SIN3, ESC1, YAP5
chromatin silencing at silent mating-type cassette	12	419	52	5557	0.0241526	ASF1, PHO23, SCP160, SUM1, RXT2, ABF1, CTI6, YCS4, NAM7, MGA2, SIN3, SPT10
protein complex subunit organization	51	419	436	5557	0.0247217	NAS2, UBP15, CYC8, KIP2, RTN1, BNI5, RAD5, CDC12, FMP32, COX19, MGM1, BIM1, TPA1, ARP7, VPS1, ARP5, SPC97, VPS41, TUB4, AIP1, USO1, NPL6, YGR026W, EXO84, SPT6, SPT16, STU2, ARG4, TMA17, PMA1, CHD1, NAM7, CIN8, SUP35, ECM32, GCR1, SPN1, RTT106, SPC110, BZZ1, SWC4, ASF1, POB3, ABP1, YTA12, CRN1, SEC12, TFG2, YAF9, COX4, NUP192
DNA replication	24	419	158	5557	0.0265465	MSH6, RNR1, MGS1, RPO41, CTF4, SPT16, SUM1, ABF1, MCM2, RAD53, MEC1, SAK1, MCM6, SWI1, RAD51, TOP2, POB3, MMS1, RFC1, POL3, CHD1, CTI6, POL2, SIN3
macromolecule localization	92	419	908	5557	0.0269592	VAC8, SEC7, SCP160, HRB1, USE1, PRP18, PIL1, NUP188, RAD61, CDC11, RTS1, ATP1, MLP1, ATP2, ART5, MTC5, ATG4, COX19, AKR1, VPS13, THO2, TOM70, VPS1, RAS2, VPS41, SWH1, RAD53, IMH1, REC8, NPC2, SRO77, MSN5, SCJ1, SRP1, CHC1, USO1, MSB4, YGR026W, MYO2, WHI3, LST4, VPS29, YME1, EXO84, SPT5, SPT6, ATG13, SLO1, LAA1, TPM2, TPM1, CLA4, GAL11, CTF19, PEX19, DNF3, FAA4, IDH1, NAM7, ECM30, HAP1, MRS6, SEC2…
regulation of chromatin organization	14	419	69	5557	0.0283761	ASF1, YTA7, UTH1, SPT6, PHO23, SIR4, RTF1, LEO1, RXT2, CTI6, CHD1, SIF2, SIN3, YAP5
cellular response to DNA damage stimulus	42	419	342	5557	0.028591	NSE3, WSS1, SPT5, MGS1, SPT16, CTF4, PSY2, MLH1, TEL1, UNG1, SPT10, RAD5, MLP1, MMS1, CKA2, RTF1, LEO1, THO2, MSH6, TPA1, ARP5, ABF1, MCM2, SWC4, RAD53, MEC1, SMC3, MCM6, RAD51, HPR1, ULS1, POB3, REC8, RFC1, EAF5, POL3, YAF9, POL2, NPL6, SIN3, PTC2, TRA1
macromolecular complex disassembly	16	419	87	5557	0.0326283	TPA1, SPT6, UBP15, ARP7, KIP2, AIP1, DED1, ASF1, ABP1, NAM7, NPL6, CIN8, SUP35, NTR2, ECM32, BIM1
protein-DNA complex subunit organization	27	419	190	5557	0.0333993	SPT16, SPT6, BDP1, CYC8, GAL11, BUR6, CHD1, TAF2, GCR1, SPN1, BRF1, RTT106, TAF5, ARP7, TAF7, ARP5, MCM2, SWC4, RAD51, MCM6, ASF1, MED6, POB3, TAF12, TFG2, YAF9, NPL6
regulation of chromosome organization	22	419	142	5557	0.034341	UTH1, SPT6, PHO23, APC1, RXT2, CDH1, MCM2, RAD61, RTS1, CTF19, ASF1, MLP1, YTA7, SIR4, RTF1, LEO1, CHD1, CTI6, SIF2, SIN3, BIM1, YAP5
vacuole inheritance	7	419	19	5557	0.0356031	VAC8, STE20, VPS21, TPM2, TPM1, MYO2, CLA4
response to inorganic substance	14	419	72	5557	0.0420567	SVS1, IRA2, ZRG17, MSN2, ATH1, VMR1, YNL190W, MGA2, FRA1, GCN1, YCF1, MDL2, MAC1, YAP5
budding cell apical bud growth	7	419	20	5557	0.0474095	TAO3, STE20, CBK1, TPM2, SPA2, TPM1, MYO2
ORANGE MODULE
GO Term	Count	List Total	Pop Hits	Pop Total	FDR	Genes
oxidation-reduction process	47	347	463	5557	0.0141965	AIF1, OAF1, YKL107W, PCL7, OYE3, FOX2, IDP2, ADH6, FRM2, ACP1, MIS1, YKL070W, GPX1, AAD10, SRX1, ADE16, ARR2, ADH1, AAD14, RMD9, MXR1, ADH3, MAS1, PGA3, SDH3, NCA2, DSF1, YJL045W, MTO1, YLR460C, GRX2, GPD2, ARA2, TAH18, RNR3, SFA1, ACS1, GRE2, PDC5, SER33, GTO1, YCR102C, AAD4, YKL071W, TIM18, AAD6, SOR2
single-organism process	246	347	3495	5557	0.014762	TTI2, BNA7, BRR6, ATP15, OAF1, AIF1, UBP14, PCL7, OYE3, CDC10, HPA2, AAD10, ETT1, GET2, STE11, LCB4, AAD14, MNL2, AMF1, MNL1, GUT1, HIR2, HIR1, CSM4, AUA1, ACS1, SPC98, VTC4, RIB1, RKR1, NUP42, KTR6, SLM5, DTR1, YDL183C, CCC1, SOR2, RTP1, MOB1, VBA2, GAT4, ACP1, SNO1, ARG2, SSO2, CDC123, SMA1, AUR1, OAC1, GPD2, GRX2, RTT101, RTT105, GAS4, MIH1, RDH54, UGA4, NUP60, PKP1, THI73, SAM50, DPB2, SEA4, …
single-organism metabolic process	117	347	1473	5557	0.0286821	NBP35, LEU1, BNA7, ATP15, AIF1, OAF1, HUL5, PCL7, UBP14, FOX2, OYE3, DED81, LEU9, HPA2, YKL070W, AAD10, LYS4, AAD14, LCB4, STE11, MNL2, MNL1, GUT1, SDH3, MTO1, GPM3, ACS1, VTC4, RIB1, KTR6, SLM5, URK1, NPL4, BAT1, SOR2, DAP1, MUM3, MIS1, ACP1, SRX1, MRS3, SNO1, ARG2, MNS1, GLO1, YJL045W, UBX4, AUR1, GRX2, GPD2, SAY1, URA4, GAS4, ERT1, PKP1, TIM18, MSR1, HEM4, YKL107W, ALG3, GUA1, ALG8, FRM2, GPX1…
BLACK MODULE
GO Term	Count	List Total	Pop Hits	Pop Total	FDR	Genes
cell communication	51	253	487	5557	2.84059e-07	SCH9, MIG2, SDS24, TUP1, KIN1, TCO89, FRK1, CDC15, SPO14, LST7, GPR1, PEP4, PPQ1, WSC2, TOR1, HSF1, STD1, YPT53, AFT1, YAP1, SNF1, GCN4, TUS1, SRO7, HAP2, TSA1, DCS1, SFK1, CDC60, BEM3, CDC24, BEM2, RLM1, MKS1, SSN2, RGS2, PTP2, CST6, SAC7, MSN4, USV1, BCY1, NBP2, DSE1, SNT1, RTG3, KIC1, SIP1, BOI2, TPS1, TAP42
response to abiotic stimulus	28	253	193	5557	1.98776e-06	SIS2, TCO89, RIM101, WSC2, SWI6, ALD6, STD1, HSF1, SPT23, YAP1, HSP104, RSP5, MYO3, MCK1, GRE3, PIM1, BPH1, DCS1, PTP2, HAA1, MSN4, HSP78, USV1, NBP2, UBC4, YGK3, TPS2, TPS1
regulation of cellular process	111	253	1651	5557	1.91034e-05	POR1, YLR278C, NEM1, TUP1, INO80, CDC15, RIM101, PPQ1, KES1, YPT53, NPT1, YGR122W, ARP8, PIM1, PRK1, DCS1, BEM3, CLB3, BEM2, MKS1, SSP2, CST6, CCR4, MSN4, SIP1, XRN1, SDS24, WHI4, TCO89, LST7, TOR1, DOA4, AKL1, TIS11, AFT1, SEC23, SNF1, FKS1, TUS1, SRO7, HAP2, HBT1, ILS1, CDC20, AIM3, CDC24, RLM1, NDI1, SSN2, RGS2, SAC7, USV1, BCY1, VID30, NBP2, URA2, RTG3, KIC1, SWR1, TAP42, SCH9, MIG2, SIS2, YK…
response to stimulus	91	253	1271	5557	2.66571e-05	SCH9, MIG2, TUP1, SIS2, INO80, YNL134C, CDC15, RIM101, SLD3, DIN7, PEP4, MLP2, PPQ1, SWI6, HSF1, SPT23, SNQ2, YPT53, YAP1, GCN4, MYO3, ARP8, PIM1, GRE3, TSA1, DCS1, SFK1, MCM4, BEM3, CDC60, BEM2, MKS1, CST6, YOR1, MSN4, DSE1, SGS1, UBC4, SIP1, BOI2, SAG1, SDS24, YLR046C, KIN1, MLF3, TCO89, FRK1, SPO14, GPR1, LST7, WSC2, TOR1, ALD6, STD1, AFT1, SNF1, SRO7, TUS1, HAP2, RSP5, HSP104, HBT1, EXO1, MCK…
regulation of biological process	113	253	1705	5557	2.99419e-05	POR1, YLR278C, NEM1, TUP1, INO80, CDC15, RIM101, PPQ1, KES1, RPN1, YPT53, NPT1, YGR122W, ARP8, PIM1, PRK1, DCS1, BEM3, CLB3, BEM2, MKS1, SSP2, CST6, CCR4, MSN4, SIP1, XRN1, SDS24, WHI4, TCO89, LST7, TOR1, DOA4, AKL1, TIS11, AFT1, SEC23, SNF1, FKS1, TUS1, SRO7, HAP2, HBT1, ILS1, CDC20, AIM3, CDC24, RLM1, NDI1, SSN2, RGS2, SAC7, USV1, BCY1, VID30, NBP2, URA2, RTG3, KIC1, SWR1, TAP42, SCH9, MIG2, SI…
signaling	38	253	367	5557	4.368e-05	SCH9, PEX6, KIN1, CDC15, TCO89, FRK1, SPO14, LST7, GPR1, WSC2, PPQ1, TOR1, HSF1, STD1, YPT53, YAP1, SNF1, TUS1, SRO7, SFK1, CDC60, BEM3, CDC24, BEM2, RLM1, MKS1, PTP2, RGS2, SAC7, BCY1, NBP2, DSE1, SNT1, RTG3, KIC1, SIP1, BOI2, TAP42
response to temperature stimulus	16	253	81	5557	4.46918e-05	MCK1, PIM1, DCS1, WSC2, SWI6, HSF1, HSP78, MSN4, NBP2, SPT23, UBC4, YAP1, YGK3, TPS2, TPS1, HSP104
signal transduction	37	253	357	5557	6.05008e-05	SCH9, KIN1, CDC15, TCO89, FRK1, SPO14, LST7, GPR1, WSC2, PPQ1, TOR1, HSF1, STD1, YPT53, YAP1, SNF1, TUS1, SRO7, SFK1, CDC60, BEM3, CDC24, BEM2, RLM1, MKS1, PTP2, RGS2, SAC7, BCY1, NBP2, DSE1, SNT1, RTG3, KIC1, SIP1, BOI2, TAP42
cell wall organization or biogenesis	33	253	303	5557	8.46429e-05	CHS6, PIR1, CRH1, ECM21, TCO89, RIM101, CHS3, CHS2, RCR1, WSC2, TOR1, CTS1, SED1, SNF1, FKS1, TUS1, PST1, MYO3, TIP1, HSP150, SUN4, BPH1, ZRG8, FLC1, CWP1, SSP2, PTP2, SAC7, NBP2, CCW14, DSE1, KIC1, DSE2
response to heat	15	253	75	5557	8.81708e-05	MCK1, PIM1, DCS1, WSC2, SWI6, HSF1, HSP78, MSN4, NBP2, UBC4, YAP1, YGK3, TPS2, TPS1, HSP104
biological regulation	128	253	2056	5557	0.000107124	POR1, YLR278C, NEM1, TUP1, INO80, CDC15, RIM101, SSQ1, PPQ1, KES1, PPZ1, RPN1, YPT53, NPT1, MAM3, YGR122W, ARP8, PIM1, PRK1, DCS1, BEM3, CLB3, BEM2, SSP2, MKS1, CST6, CCR4, MSN4, SIP1, XRN1, TRS120, SDS24, WHI4, TCO89, LST7, POX1, TOR1, DOA4, AKL1, TIS11, AFT1, SEC23, SNF1, FKS1, TUS1, SRO7, HAP2, HBT1, MCK1, ILS1, CDC20, AIM3, CDC24, RLM1, NDI1, FIT1, SSN2, RGS2, SAC7, USV1, BCY1, NBP2, VID30, U…
cellular response to stimulus	80	253	1103	5557	0.000107981	SCH9, MIG2, TUP1, INO80, CDC15, RIM101, SLD3, DIN7, PEP4, MLP2, PPQ1, SWI6, HSF1, SPT23, SNQ2, YPT53, YAP1, GCN4, ARP8, PIM1, GRE3, TSA1, DCS1, SFK1, MCM4, BEM3, CDC60, BEM2, MKS1, CST6, MSN4, DSE1, SGS1, UBC4, SIP1, BOI2, SAG1, SDS24, KIN1, TCO89, FRK1, SPO14, GPR1, LST7, WSC2, TOR1, STD1, AFT1, SNF1, SRO7, TUS1, HAP2, RSP5, HSP104, HBT1, EXO1, MCK1, DPB11, MSH5, SMC1, CDC24, RLM1, SSN2, YDL124W…
single-organism process	191	253	3495	5557	0.000183963	POR1, YBT1, NEM1, DOP1, TUP1, CDC19, ECM21, APA1, INO80, CDC15, PDX1, RIM101, MCA1, SLD3, SSQ1, PPQ1, KES1, PPZ1, LYS2, SUR1, NPT1, YPT53, GRS2, ADE3, MAM3, MYO3, SRC1, KGD2, PRK1, FLC1, PEP12, DCS1, BEM3, BEM2, CLB3, SSP2, MKS1, CST6, CCR4, MSN4, YOR1, SIP1, XRN1, CHS6, ARO8, SDS24, PAM1, WHI4, TCO89, CHS3, SIA1, CHS2, GAL7, LST7, ATF1, POX1, TOR1, ALD6, AKL1, DOA4, AFT1, TIS11, SEC23, YGL140C, …
cell separation after cytokinesis	8	253	20	5557	0.000293967	SDS24, ACE2, DSE1, CTS1, EGT2, BOI2, DSE4, DSE2
cell wall organization	27	253	235	5557	0.00030866	PIR1, CRH1, ECM21, TCO89, CHS3, RCR1, CHS2, WSC2, TOR1, CTS1, SED1, SNF1, FKS1, TUS1, PST1, MYO3, TIP1, SUN4, HSP150, BPH1, ZRG8, CWP1, SSP2, CCW14, DSE1, KIC1, DSE2
positive regulation of metabolic process	45	253	512	5557	0.000317077	SCH9, MIG2, NEM1, INO80, YKL222C, RIM101, SFL1, LDB19, SWI6, KES1, HSF1, STD1, SPT23, AFT1, ARG80, YAP1, SNF1, GCN4, HAP2, RSP5, DPB11, PDC2, EFT2, CDC20, DCS1, RPH1, NFI1, PAH1, RLM1, SSP2, SSN2, HAA1, CST6, CCR4, MSN4, USV1, BCY1, ACE2, SLI15, SNT1, NOT5, RTG3, CET1, XRN1, TAP42
single-organism cellular process	180	253	3266	5557	0.000435776	POR1, YBT1, NEM1, DOP1, TUP1, CDC19, APA1, INO80, CDC15, PDX1, RIM101, MCA1, SLD3, SSQ1, PPQ1, KES1, PPZ1, LYS2, SUR1, NPT1, YPT53, GRS2, ADE3, MAM3, MYO3, SRC1, KGD2, PRK1, FLC1, PEP12, DCS1, BEM3, CLB3, BEM2, SSP2, MKS1, CST6, CCR4, YOR1, MSN4, SIP1, XRN1, CHS6, ARO8, SDS24, PAM1, WHI4, TCO89, CHS3, CHS2, LST7, ATF1, POX1, TOR1, ALD6, AKL1, DOA4, AFT1, TIS11, SEC23, YGL140C, SEC24, CTS1, SNF1, …
positive regulation of biological process	53	253	655	5557	0.000461181	SCH9, NEM1, MIG2, YKL222C, INO80, RIM101, SFL1, SWI6, HSF1, KES1, SPT23, ARG80, YAP1, GCN4, CYS4, PDC2, EFT2, DCS1, RPH1, CLB3, SSP2, CST6, MSN4, CCR4, SLI15, ALY1, NOT5, XRN1, ALY2, VRP1, LST7, LDB19, STD1, AFT1, SNF1, FKS1, HAP2, RSP5, DPB11, CDC20, NFI1, PAH1, RLM1, NDI1, SSN2, HAA1, BCY1, USV1, ACE2, SNT1, RTG3, CET1, TAP42
positive regulation of cellular process	52	253	638	5557	0.000465355	SCH9, NEM1, MIG2, YKL222C, INO80, RIM101, SFL1, SWI6, HSF1, KES1, SPT23, ARG80, YAP1, GCN4, CYS4, PDC2, EFT2, DCS1, RPH1, CLB3, SSP2, CST6, MSN4, CCR4, SLI15, ALY1, NOT5, XRN1, ALY2, VRP1, LST7, LDB19, STD1, AFT1, SNF1, FKS1, RSP5, HAP2, DPB11, CDC20, PAH1, RLM1, NDI1, SSN2, HAA1, BCY1, USV1, ACE2, SNT1, RTG3, CET1, TAP42
positive regulation of cellular metabolic process	44	253	506	5557	0.000528755	SCH9, MIG2, NEM1, INO80, YKL222C, RIM101, SFL1, LDB19, SWI6, KES1, HSF1, STD1, SPT23, AFT1, ARG80, YAP1, SNF1, GCN4, HAP2, RSP5, DPB11, PDC2, EFT2, CDC20, DCS1, RPH1, PAH1, RLM1, SSP2, SSN2, HAA1, CST6, CCR4, MSN4, USV1, BCY1, ACE2, SLI15, SNT1, NOT5, RTG3, CET1, XRN1, TAP42
endocytosis	18	253	124	5557	0.000643171	MYO3, SDS24, VRP1, ECM21, VPS5, MON2, LDB19, KES1, DOA4, APL3, DSC3, YPT53, ALY1, YAP1801, ALY2, FKS1, SYP1, RSP5
intracellular signal transduction	26	253	235	5557	0.000878053	SCH9, KIN1, TCO89, FRK1, SPO14, LST7, WSC2, TOR1, HSF1, YPT53, SNF1, TUS1, SRO7, SFK1, CDC24, BEM3, CDC60, BEM2, RLM1, PTP2, SAC7, BCY1, NBP2, SNT1, BOI2, TAP42
vesicle-mediated transport	37	253	405	5557	0.00100863	CHS6, TRS120, SDS24, VRP1, DOP1, ECM21, KIN1, SPO14, RCR1, LDB19, RET2, PEP5, KES1, AKL1, DOA4, SEC21, YPT53, SEC23, SEC24, FKS1, SYP1, SRO7, RSP5, MYO3, PRK1, PEP12, VPS5, MON2, APL3, DSC3, ALY1, YAP1801, GGA1, SMY2, ALY2, GGA2, BOI2
regulation of response to stimulus	22	253	184	5557	0.00130717	SCH9, MIG2, TUP1, LST7, CDC60, CDC24, BEM3, BEM2, PPQ1, PTP2, HSF1, SAC7, BCY1, NBP2, DSE1, SNT1, YAP1, SNF1, TUS1, GCN4, TAP42, RSP5
positive regulation of transcription from RNA polymerase II promoter	30	253	301	5557	0.00138017	SCH9, MIG2, INO80, YKL222C, RIM101, SFL1, SWI6, HSF1, SPT23, AFT1, ARG80, YAP1, GCN4, HAP2, RSP5, PDC2, RPH1, PAH1, RLM1, SSN2, CST6, HAA1, MSN4, CCR4, USV1, ACE2, NOT5, RTG3, CET1, XRN1
regulation of endocytosis	7	253	18	5557	0.00166492	AKL1, ALY1, PRK1, FKS1, ALY2, LDB19, RSP5
positive regulation of macromolecule metabolic process	41	253	492	5557	0.00278496	SCH9, MIG2, INO80, YKL222C, RIM101, SFL1, LDB19, SWI6, HSF1, STD1, SPT23, AFT1, ARG80, YAP1, GCN4, HAP2, RSP5, DPB11, PDC2, EFT2, CDC20, DCS1, RPH1, NFI1, PAH1, RLM1, SSP2, SSN2, HAA1, CST6, MSN4, CCR4, USV1, ACE2, SLI15, SNT1, NOT5, RTG3, CET1, XRN1, TAP42
fungal-type cell wall organization or biogenesis	24	253	223	5557	0.00284074	MYO3, CHS6, PIR1, CRH1, TIP1, HSP150, SUN4, BPH1, ZRG8, TCO89, FLC1, CWP1, CHS3, RIM101, CHS2, SSP2, WSC2, TOR1, CCW14, KIC1, SED1, SNF1, TUS1, PST1
replicative cell aging	10	253	47	5557	0.00364956	SCH9, MSN4, PEX6, SGS1, NPT1, TSA1, HXK2, SNF1, GPR1, HSP104
positive regulation of RNA metabolic process	32	253	356	5557	0.00502363	SCH9, MIG2, INO80, YKL222C, RIM101, SFL1, SWI6, HSF1, SPT23, AFT1, ARG80, YAP1, GCN4, HAP2, RSP5, PDC2, DCS1, RPH1, PAH1, RLM1, SSN2, CST6, HAA1, MSN4, CCR4, USV1, ACE2, NOT5, RTG3, CET1, XRN1, TAP42
fungal-type cell wall organization	21	253	189	5557	0.00545775	MYO3, PIR1, CRH1, TIP1, HSP150, SUN4, BPH1, ZRG8, TCO89, CWP1, CHS3, CHS2, SSP2, WSC2, TOR1, CCW14, KIC1, SED1, SNF1, TUS1, PST1
phosphate-containing compound metabolic process	57	253	796	5557	0.00621121	SCH9, NEM1, CDC19, SIS2, APA1, CDC15, SIC1, PPQ1, KES1, PPZ1, GIP4, SUR1, NPT1, GRS2, ADE3, RNR2, PDC2, TSA1, HXK2, PRK1, CLB3, SSP2, SLI15, SIP1, YNL217W, KIN1, PFK2, PFK1, FRK1, SPO14, TOR1, STD1, ALD6, AKL1, AFT1, SNF1, HOM3, MCK1, PLB3, DPB11, CDC20, PAH1, RLM1, NDI1, PTP2, BCY1, NBP2, URA1, SNT1, URA2, PTC4, YGK3, KIC1, TPS2, CET1, TPS1, TAP42
phosphorus metabolic process	58	253	815	5557	0.00633238	SCH9, NEM1, CDC19, SIS2, APA1, CDC15, SIC1, PPQ1, KES1, PPZ1, GIP4, SUR1, NPT1, GRS2, ADE3, RNR2, PDC2, TSA1, HXK2, PRK1, CLB3, SSP2, SLI15, SIP1, YNL217W, KIN1, PFK2, PFK1, FRK1, SPO14, TOR1, STD1, ALD6, AKL1, AFT1, SNF1, RSP5, HOM3, MCK1, PLB3, DPB11, CDC20, PAH1, RLM1, NDI1, PTP2, BCY1, NBP2, URA1, SNT1, URA2, PTC4, YGK3, KIC1, TPS2, CET1, TPS1, TAP42
positive regulation of transcription, DNA-templated	31	253	346	5557	0.00678831	SCH9, MIG2, INO80, YKL222C, RIM101, SFL1, SWI6, HSF1, SPT23, AFT1, ARG80, YAP1, GCN4, HAP2, RSP5, PDC2, RPH1, PAH1, RLM1, SSN2, CST6, HAA1, MSN4, CCR4, USV1, ACE2, NOT5, RTG3, CET1, XRN1, TAP42
positive regulation of cellular biosynthetic process	35	253	412	5557	0.00689702	SCH9, MIG2, NEM1, INO80, YKL222C, RIM101, SFL1, SWI6, HSF1, SPT23, AFT1, ARG80, YAP1, SNF1, GCN4, HAP2, RSP5, PDC2, EFT2, RPH1, PAH1, RLM1, SSN2, CST6, HAA1, MSN4, CCR4, USV1, BCY1, ACE2, NOT5, RTG3, CET1, XRN1, TAP42
regulation of signaling	17	253	137	5557	0.00730719	PEX6, LST7, CDC60, CDC24, BEM3, BEM2, PPQ1, PTP2, HSF1, SAC7, BCY1, NBP2, DSE1, SNT1, YAP1, TUS1, TAP42
positive regulation of nucleobase-containing compound metabolic process	33	253	381	5557	0.00758876	SCH9, MIG2, INO80, YKL222C, RIM101, SFL1, SWI6, HSF1, SPT23, AFT1, ARG80, YAP1, GCN4, HAP2, RSP5, PDC2, DCS1, RPH1, PAH1, RLM1, SSN2, CST6, HAA1, MSN4, CCR4, USV1, BCY1, ACE2, NOT5, RTG3, CET1, XRN1, TAP42
positive regulation of biosynthetic process	35	253	415	5557	0.00790847	SCH9, MIG2, NEM1, INO80, YKL222C, RIM101, SFL1, SWI6, HSF1, SPT23, AFT1, ARG80, YAP1, SNF1, GCN4, HAP2, RSP5, PDC2, EFT2, RPH1, PAH1, RLM1, SSN2, CST6, HAA1, MSN4, CCR4, USV1, BCY1, ACE2, NOT5, RTG3, CET1, XRN1, TAP42
developmental process	30	253	334	5557	0.00820823	SCH9, VRP1, TUP1, DOP1, PEX6, RIM101, CHS3, SPO14, GPR1, NPT1, SNF1, FKS1, RSP5, HSP104, HBT1, EXO1, MCK1, DPB11, TSA1, HXK2, CWP1, DCS1, SSP2, NDI1, PTP2, MSN4, SGS1, YSW1, KIC1, TGL5
regulation of cell communication	17	253	139	5557	0.00860412	LST7, CDC60, CDC24, BEM3, BEM2, PPQ1, PTP2, HSF1, SAC7, BCY1, NBP2, DSE1, SNT1, YAP1, TUS1, TAP42, GCN4
protein phosphorylation	24	253	243	5557	0.00990661	SCH9, MCK1, DPB11, KIN1, CDC20, FRK1, CDC15, PRK1, CLB3, SIC1, RLM1, SSP2, TOR1, PTP2, STD1, BCY1, AKL1, NBP2, SLI15, SNT1, SIP1, KIC1, SNF1, YGK3
regulation of DNA-templated transcription in response to stress	10	253	54	5557	0.0107518	SCH9, RLM1, SWI6, HAA1, CST6, MSN4, USV1, INO80, AFT1, YAP1
response to salt stress	8	253	34	5557	0.0117567	MCK1, STD1, ALD6, MSN4, USV1, SIS2, TCO89, YGK3
negative regulation of signal transduction	9	253	44	5557	0.011821	PPQ1, HSF1, PTP2, SAC7, BCY1, NBP2, BEM3, TAP42, BEM2
ubiquitin-dependent endocytosis	5	253	10	5557	0.0120562	ECM21, ALY1, ALY2, LDB19, RSP5
regulation of vesicle-mediated transport	10	253	56	5557	0.0141276	PEP5, AKL1, ALY1, SEC23, PRK1, FKS1, ALY2, SRO7, LDB19, RSP5
regulation of signal transduction	16	253	132	5557	0.0146832	LST7, CDC60, CDC24, BEM3, BEM2, PPQ1, PTP2, HSF1, SAC7, BCY1, NBP2, DSE1, SNT1, YAP1, TUS1, TAP42
positive regulation of gene expression	33	253	396	5557	0.0148819	SCH9, MIG2, INO80, YKL222C, RIM101, SFL1, SWI6, HSF1, SPT23, AFT1, ARG80, YAP1, GCN4, HAP2, RSP5, PDC2, EFT2, RPH1, NFI1, PAH1, RLM1, SSN2, CST6, HAA1, MSN4, CCR4, USV1, ACE2, NOT5, RTG3, CET1, XRN1, TAP42
response to osmotic stress	13	253	93	5557	0.0157554	MYO3, MCK1, PTP2, ALD6, STD1, MSN4, USV1, SIS2, NBP2, GRE3, TCO89, YGK3, DCS1
regulation of intracellular signal transduction	12	253	81	5557	0.0166655	HSF1, PTP2, SAC7, BCY1, NBP2, SNT1, LST7, TUS1, BEM3, CDC60, CDC24, BEM2
single-organism developmental process	28	253	321	5557	0.0208971	SCH9, VRP1, TUP1, DOP1, PEX6, RIM101, CHS3, SPO14, GPR1, NPT1, SNF1, FKS1, RSP5, HSP104, HBT1, EXO1, MCK1, DPB11, TSA1, HXK2, CWP1, SSP2, NDI1, MSN4, SGS1, YSW1, KIC1, TGL5
Golgi to endosome transport	6	253	19	5557	0.0218102	PEP5, DOP1, YPT53, GGA1, GGA2, MON2
regulation of transcription from RNA polymerase II promoter	36	253	462	5557	0.0266687	SCH9, SPT2, YLR278C, MIG2, TUP1, INO80, YKL222C, RIM101, SFL1, SWI6, HSF1, STD1, SPT23, AFT1, ARG80, YAP1, GCN4, HAP2, RSP5, YGR122W, PDC2, RPH1, PAH1, RLM1, MKS1, SSN2, HAA1, CST6, MSN4, CCR4, USV1, ACE2, NOT5, RTG3, CET1, XRN1
positive regulation of nitrogen compound metabolic process	34	253	428	5557	0.0273071	SCH9, MIG2, INO80, YKL222C, RIM101, SFL1, SWI6, HSF1, SPT23, AFT1, ARG80, YAP1, GCN4, HAP2, RSP5, PDC2, EFT2, DCS1, RPH1, PAH1, RLM1, SSN2, CST6, HAA1, MSN4, CCR4, USV1, BCY1, ACE2, NOT5, RTG3, CET1, XRN1, TAP42
regulation of localization	17	253	156	5557	0.0298804	SCH9, POR1, TUP1, PRK1, LDB19, PEP5, PTP2, HSF1, AKL1, AFT1, SEC23, ALY1, CET1, ALY2, FKS1, SRO7, RSP5
positive regulation of macromolecule biosynthetic process	32	253	398	5557	0.0323195	SCH9, MIG2, INO80, YKL222C, RIM101, SFL1, SWI6, HSF1, SPT23, AFT1, ARG80, YAP1, GCN4, HAP2, RSP5, PDC2, EFT2, RPH1, PAH1, RLM1, SSN2, CST6, HAA1, MSN4, CCR4, USV1, ACE2, NOT5, RTG3, CET1, XRN1, TAP42
positive regulation of endocytosis	5	253	13	5557	0.0364161	ALY1, FKS1, ALY2, LDB19, RSP5
Rho protein signal transduction	5	253	13	5557	0.0364161	WSC2, SAC7, BOI2, BEM3, BEM2
regulation of Rho protein signal transduction	5	253	13	5557	0.0364161	SAC7, TUS1, BEM3, CDC24, BEM2
cell aging	11	253	77	5557	0.0392604	SCH9, NDI1, MSN4, PEX6, SGS1, NPT1, TSA1, HXK2, SNF1, GPR1, HSP104
cellular response to heat	9	253	53	5557	0.0409709	MCK1, SWI6, MSN4, HSP78, UBC4, TPS2, YGK3, TPS1, HSP104
organic substance catabolic process	50	253	729	5557	0.0416939	CDC19, APA1, MCA1, PEP4, SWI6, PEP5, RPN1, ARG80, DAS1, YGR122W, KGD2, JSN1, PDC2, GRE3, PIM1, HXK2, DCS1, CCR4, NOT5, UBC4, XRN1, DSE4, MUB1, CYM1, PFK2, PFK1, SPO14, GAL7, POX1, ALD6, ADH4, DOA4, TIS11, CTS1, RSP5, MCK1, PLB3, SUN4, CDC20, CDC27, UBP1, PAH1, STE23, UBA1, VID30, POP1, TGL1, GGA1, GGA2, TGL5
positive regulation of hydrolase activity	16	253	147	5557	0.043194	TRS120, NEM1, DCS1, LST7, CDC24, BEM3, MON2, BEM2, RGS2, KES1, SAC7, SEC23, SNF1, BOI2, TUS1, SRO7
aging	11	253	78	5557	0.0431968	SCH9, NDI1, MSN4, PEX6, SGS1, NPT1, TSA1, HXK2, SNF1, GPR1, HSP104
regulation of metabolic process	73	253	1175	5557	0.0446852	SCH9, YLR278C, NEM1, MIG2, TUP1, YKL222C, INO80, RIM101, SFL1, SIC1, MLP2, SWI6, HSF1, KES1, GIP4, SPT23, RPN1, NPT1, ARG80, YAP1, GCN4, YGR122W, ARP8, PIM1, PDC2, TSA1, EFT2, HXK2, DCS1, RPH1, CDC60, CLB3, SSP2, MKS1, CST6, CCR4, MSN4, SGS1, SLI15, NOT5, XRN1, SPT2, WHI4, LDB19, TOR1, STD1, DOA4, TIS11, AFT1, SNF1, HAP2, RSP5, DPB11, ILS1, CDC20, NFI1, PAH1, RLM1, SSN2, PTP2, HAA1, BCY1, USV1, V…
KEGG Pathway	Count	List Total	Pop Hits	Pop Total	FDR	Genes
meiosis - yeast	13	85	126	2194	0.0254491	CDC15, CDC20, SMC1, GPR1, CDC27, MCM4, CLB3, SIC1, PPQ1, SWI6, MSN4, PPZ1, SNF1
RED MODULE
GO Term	Count	List Total	Pop Hits	Pop Total	FDR	Genes
ribonucleoprotein complex biogenesis	56	190	502	5557	9.10383e-15	SSF1, LSM8, CAF20, UTP18, PRP19, SMD3, UTP13, RPL26B, SUI1, RPL12A, RPS27B, ESF2, ALB1, RPL35A, FAL1, RRP6, SDO1, RRP36, MRPL7, DIM1, NOC4, RPS16B, BUD20, RPA49, RPS26B, RPS26A, MRT4, RPS15, RPS21B, NHP2, REI1, ARB1, RPS11A, SNU13, NOB1, UTP9, CAM1, BRX1, RPL34B, TIF35, RDS3, YAE1, NSA2, RNP1, RPS10B, RPL37B, NOP53, RPS14A, ECM1, RPL33A, RPF1, NOP12, SYO1, RPL37A, IPI3, FYV7
ribosome biogenesis	50	190	406	5557	1.09912e-14	SSF1, LSM8, UTP18, RPL26B, UTP13, RPL12A, RPS27B, ESF2, ALB1, RPL35A, FAL1, RRP6, SDO1, RRP36, MRPL7, DIM1, NOC4, RPS16B, BUD20, RPA49, RPS26B, RPS26A, MRT4, RPS15, RPS21B, NHP2, REI1, ARB1, RPS11A, SNU13, NOB1, UTP9, CAM1, BRX1, RPL34B, YAE1, NSA2, RNP1, RPL37B, RPS10B, NOP53, RPS14A, ECM1, RPL33A, RPF1, NOP12, SYO1, RPL37A, IPI3, FYV7
cytoplasmic translation	32	190	189	5557	1.4988e-12	RPS11A, RPL20A, TMA19, RPL34B, RPL26B, RPL12A, RPS27B, RPL9A, TIF35, RPL32, RPP2A, RBG2, RPS25B, RPL35A, RPL37B, RPS10B, RPL2B, RPS14A, RPL31A, RPL33A, RPL29, RPS16B, RPL31B, RPS26B, RPS26A, MRT4, RPS15, RPS12, HYP2, RPL37A, RPS21B, RPS22A
ncRNA processing	40	190	400	5557	1.5105e-08	SSF1, LSM8, RPS11A, UTP18, SNU13, NOB1, UTP9, UTP13, RPS27B, NCL1, ESF2, TPT1, NSA2, ELP3, RPL35A, FAL1, RRP6, RPL37B, SDO1, RRP36, TAD2, TAD1, NOP53, RPS14A, DIM1, NOC4, RPF1, PCC1, RPS16B, NOP12, GCD10, MRT4, TRM82, RPL37A, RIT1, IPI3, RPS21B, NHP2, TRZ1, FYV7
ribosomal large subunit biogenesis	21	190	121	5557	4.55229e-08	RPL35A, SSF1, RPL37B, NOP53, MRPL7, SNU13, BRX1, RPL26B, RPL33A, RPF1, RPL12A, NOP12, MRT4, SYO1, ALB1, YAE1, RPL37A, IPI3, NHP2, REI1, NSA2
ncRNA metabolic process	44	190	515	5557	2.23791e-07	SSF1, LSM8, RPS11A, UTP18, SNU13, NOB1, UTP9, UTP13, RPS27B, NCL1, ESF2, HER2, TPT1, NSA2, ELP3, RPL35A, FAL1, RRP6, RPL37B, AIR1, SDO1, RRP36, TAD2, TAD1, NOP53, RPS14A, DIM1, NOC4, RPF1, PCC1, RPS16B, RPA49, NOP12, GCD10, MRT4, RRN11, TRM82, RPL37A, RIT1, IPI3, RPS21B, NHP2, TRZ1, FYV7
RNA processing	47	190	582	5557	3.47959e-07	SSF1, LSM8, RPS11A, UTP18, SNU13, MNE1, NOB1, UTP9, PRP19, SMD3, UTP13, RPS27B, NCL1, ESF2, RDS3, TPT1, SMX3, QRI5, NSA2, ELP3, RPL35A, FAL1, HUB1, RRP6, RPL37B, RRP36, SDO1, TAD2, TAD1, NOP53, RPS14A, DIM1, NOC4, RPF1, PCC1, RPS16B, NOP12, GCD10, MRT4, TRM82, RPL37A, RIT1, IPI3, RPS21B, NHP2, TRZ1, FYV7
ribosome assembly	16	190	79	5557	7.09682e-07	SSF1, RPS11A, RPS10B, SDO1, MRPL7, RPS14A, BRX1, RPF1, RPL12A, RPS27B, RPS26B, RPS26A, ESF2, MRT4, RPS15, IPI3
rRNA processing	30	190	280	5557	7.97903e-07	SSF1, RPS11A, LSM8, UTP18, SNU13, NOB1, UTP9, UTP13, RPS27B, ESF2, NSA2, RPL35A, FAL1, RRP6, RPL37B, SDO1, RRP36, NOP53, RPS14A, DIM1, NOC4, RPF1, RPS16B, NOP12, MRT4, RPL37A, IPI3, RPS21B, NHP2, FYV7
rRNA metabolic process	31	190	297	5557	8.06648e-07	SSF1, RPS11A, LSM8, UTP18, SNU13, NOB1, UTP9, UTP13, RPS27B, ESF2, NSA2, RPL35A, FAL1, RRP6, RPL37B, AIR1, SDO1, RRP36, NOP53, RPS14A, DIM1, NOC4, RPF1, RPS16B, NOP12, MRT4, RPL37A, IPI3, RPS21B, NHP2, FYV7
cellular component biogenesis	74	190	1230	5557	2.23713e-06	ATP19, SSF1, LSM8, CAF20, UTP18, PRP19, SMD3, UTP13, RPL26B, SUI1, RPL12A, RPS27B, ESF2, ALB1, VMA21, SGT1, RPL35A, FAL1, RRP6, RRP36, SDO1, MRPL7, DIM1, NOC4, TAZ1, BUD20, RPS16B, RPA49, RPS26B, RPS26A, SGO1, MRT4, CBS1, RPS15, RRN11, VOA1, REI1, NHP2, RPS21B, ARB1, TOM5, RPS11A, TOM6, CIN2, NOB1, SNU13, UTP9, CAM1, BRX1, RPL34B, YOR365C, TIF35, SEC65, RDS3, YAE1, MSI1, NSA2, DAD4, RNP1, TAF4, P…
ribonucleoprotein complex assembly	22	190	190	5557	2.33196e-05	SSF1, RPS11A, RPS10B, CAF20, SDO1, MRPL7, RPS14A, PRP19, SMD3, BRX1, RPF1, SUI1, RPL12A, TIF35, RPS27B, RPS26B, RPS26A, ESF2, MRT4, RDS3, RPS15, IPI3
maturation of SSU-rRNA from tricistronic rRNA transcript (SSU-rRNA, 5.8S rRNA, LSU-rRNA)	16	190	104	5557	2.97007e-05	RPS27B, FAL1, ESF2, RPS11A, UTP18, RRP36, SNU13, NOB1, RPS14A, DIM1, UTP9, NOC4, RPS21B, UTP13, RPS16B, FYV7
ribosomal small subunit biogenesis	18	190	143	5557	9.26614e-05	FAL1, RPS11A, RPS10B, RRP36, UTP18, NOB1, SNU13, RPS14A, UTP9, DIM1, NOC4, UTP13, RPS16B, RPS27B, ESF2, RPS15, RPS21B, FYV7
organonitrogen compound biosynthetic process	66	190	1157	5557	0.000121212	ATP19, MRP10, CAF20, COX10, ANB1, RPL26B, SUI1, RPL12A, RPL9A, RPS27B, HER2, CAB1, DFR1, LYS5, MRP51, RPP2A, MRPL32, MRI1, RPL35A, MRP49, MRPL7, ADO1, RPL31A, RPL31B, RPS16B, RPS26B, RPS26A, MRT4, CBS1, RPS15, RPS12, HYP2, NHP2, RPS21B, RPS22A, BNA4, ADK1, SPE3, THI2, RPS11A, RPL20A, YML096W, FPR1, SNU13, CAM1, TMA19, RPL34B, SER1, TIF35, RPL32, MRPL17, YAE1, RBG2, RPS25B, RPL2B, RPS10B, RPL37B, …
cellular nitrogen compound metabolic process	122	190	2717	5557	0.000240441	ATP19, SSF1, RTR2, CAF20, LSM8, MNE1, ANB1, PRP19, RRT14, SWD3, RPL26B, RPL9A, RPS27B, ESF2, HER2, CAB1, MRP51, RPP2A, TPT1, MRPL32, RPL35A, FAL1, MRP49, RRP6, SDO1, TAD2, TAD1, ERR3, ELC1, PCC1, WTM2, PRS2, RPA49, RPS26B, RPS26A, MRT4, RPS15, RPS12, RRN11, BNA4, ADK1, RPS11A, NSE5, CAM1, TMA19, SER1, TIF35, RBG2, SMX3, QRI5, RMT2, TAF4, RPS10B, RPL37B, AIR1, URA7, TPC1, PRI1, RPF1, NOP12, COX7, …
translation	49	190	800	5557	0.000580548	MRP10, CAF20, ANB1, RPL26B, RPL12A, SUI1, RPL9A, RPS27B, HER2, MRP51, RPP2A, MRPL32, RPL35A, MRP49, MRPL7, RPL31A, RPL31B, RPS16B, RPS26B, RPS26A, MRT4, CBS1, RPS15, HYP2, RPS12, NHP2, RPS21B, RPS22A, RPS11A, RPL20A, SNU13, CAM1, TMA19, RPL34B, TIF35, RPL32, MRPL17, YAE1, RBG2, RPS25B, RPL37B, RPS10B, RPL2B, TPC1, RPS14A, RPL33A, RPL29, MRPL24, RPL37A
organonitrogen compound metabolic process	74	190	1416	5557	0.000586346	ATP19, MRP10, CAF20, COX10, ANB1, RPL26B, SUI1, RPL12A, RPL9A, RPS27B, HER2, CAB1, DFR1, LYS5, MRP51, RPP2A, MRPL32, MRI1, RPL35A, MRP49, MRPL7, ADO1, RPL31A, ERR3, RPS16B, TAZ1, RPL31B, PRS2, RPS26B, RPS26A, MRT4, CBS1, RPS15, RPS12, HYP2, AAT1, NHP2, RPS21B, RPS22A, BNA4, ADK1, SPE3, THI2, RPS11A, RPL20A, YML096W, FPR1, SNU13, NPY1, CAM1, TMA19, TKL2, RPL34B, SER1, TIF35, RPL32, MRPL17, YAE1, R…
organelle assembly	18	190	169	5557	0.000851374	SSF1, RPS11A, CAF20, RPS10B, SDO1, MRPL7, RPS14A, BRX1, RPF1, RPL12A, RPS27B, RPS26B, RPS26A, ESF2, MRT4, RPS15, SGT1, IPI3
cleavage involved in rRNA processing	12	190	78	5557	0.000918656	RPS27B, ESF2, RPL37B, RRP6, UTP18, RRP36, NOB1, RPL37A, NOC4, RPS21B, NHP2, UTP13
amide biosynthetic process	49	190	825	5557	0.00129088	MRP10, CAF20, ANB1, RPL26B, RPL12A, SUI1, RPL9A, RPS27B, HER2, MRP51, RPP2A, MRPL32, RPL35A, MRP49, MRPL7, RPL31A, RPL31B, RPS16B, RPS26B, RPS26A, MRT4, CBS1, RPS15, HYP2, RPS12, NHP2, RPS21B, RPS22A, RPS11A, RPL20A, SNU13, CAM1, TMA19, RPL34B, TIF35, RPL32, MRPL17, YAE1, RBG2, RPS25B, RPL37B, RPS10B, RPL2B, TPC1, RPS14A, RPL33A, RPL29, MRPL24, RPL37A
maturation of LSU-rRNA	10	190	57	5557	0.00181049	RPL35A, NOP12, SSF1, RPL37B, NOP53, SNU13, RPL37A, NHP2, RPF1, NSA2
gene expression	96	190	2064	5557	0.0020278	MRP10, SSF1, RTR2, LSM8, CAF20, HO, UTP18, MNE1, ANB1, PRP19, RRT14, SMD3, SWD3, UTP13, RPL26B, RPL12A, SUI1, RPL9A, RPS27B, ESF2, HER2, MRP51, RPP2A, TPT1, MRPL32, ELP3, RPL35A, FAL1, MRP49, HST1, RRP6, RRP36, SDO1, TAD2, TAD1, MRPL7, DIM1, RPL31A, NOC4, ELC1, RPS16B, RPL31B, PCC1, WTM2, RPA49, RPS26B, RPS26A, GCD10, MRT4, CBS1, RPS15, RPS12, TRM82, RRN11, HYP2, NHP2, RPS21B, RPS22A, THI2, RPS11…
peptide metabolic process	49	190	845	5557	0.00235973	MRP10, CAF20, ANB1, RPL26B, RPL12A, SUI1, RPL9A, RPS27B, HER2, MRP51, RPP2A, MRPL32, RPL35A, MRP49, MRPL7, RPL31A, RPL31B, RPS16B, RPS26B, RPS26A, MRT4, CBS1, RPS15, HYP2, RPS12, NHP2, RPS21B, RPS22A, RPS11A, RPL20A, SNU13, CAM1, TMA19, RPL34B, TIF35, RPL32, MRPL17, YAE1, RBG2, RPS25B, RPL37B, RPS10B, RPL2B, TPC1, RPS14A, RPL33A, RPL29, MRPL24, RPL37A
nitrogen compound metabolic process	125	190	2928	5557	0.00285006	ATP19, SSF1, RTR2, CAF20, LSM8, MNE1, ANB1, PRP19, RRT14, SWD3, RPL26B, RPL9A, RPS27B, ESF2, HER2, CAB1, LYS5, MRP51, RPP2A, TPT1, MRPL32, RPL35A, FAL1, MRP49, RRP6, SDO1, TAD2, TAD1, ERR3, ELC1, PCC1, WTM2, PRS2, RPA49, RPS26B, RPS26A, MRT4, RPS15, RRN11, RPS12, AAT1, BNA4, ADK1, RPS11A, NSE5, CAM1, TMA19, SER1, TIF35, RBG2, SMX3, QRI5, RMT2, TAF4, RPS10B, RPL37B, AIR1, URA7, TPC1, PRI1, RPF1, N…
RNA modification	16	190	161	5557	0.00556632	ELP3, RRP36, UTP18, TAD2, TAD1, SNU13, RPS14A, DIM1, NOC4, UTP13, PCC1, NCL1, GCD10, TRM82, RIT1, NHP2
cellular component organization or biogenesis	113	190	2611	5557	0.0062599	ATP19, SSF1, CAF20, LSM8, ANB1, PRP19, SWD3, HSP12, RPL26B, RPS27B, ESF2, HER2, SNC1, MRP51, ALB1, VMA21, MRPL32, SUR7, RPL35A, FAL1, MRP49, RRP6, SDO1, CSM1, PCC1, PRS2, WTM2, RPA49, RPS26B, RPS26A, SGO1, MRT4, RPS15, RRN11, VOA1, RPS11A, CIN2, MIC10, CAM1, BRX1, TIF35, MDM31, PAC2, TAF4, SRP21, RPS10B, RPL37B, ECM1, RPF1, NOP12, RRG1, FYV5, RPL37A, LIA1, TRZ1, FYV7, MRP10, AST1, YBR137W, UTP18,…
cellular macromolecular complex assembly	35	190	553	5557	0.00659769	SSF1, TOM5, RPS11A, CAF20, TOM6, CIN2, NOB1, PRP19, BRX1, SMD3, RPL12A, SUI1, RPS27B, SEC65, TIF35, ESF2, RDS3, MSI1, VMA21, SGT1, DAD4, PAC2, TAF4, RPS10B, SDO1, MRPL7, RPS14A, RPF1, RPS26B, RPS26A, MRT4, SGO1, RPS15, RRN11, IPI3
macromolecular complex assembly	38	190	627	5557	0.00790763	ATP19, SSF1, TOM5, RPS11A, CAF20, TOM6, CIN2, NOB1, PRP19, BRX1, SMD3, SUI1, RPL12A, RPS27B, SEC65, TIF35, ESF2, RDS3, MSI1, VMA21, SGT1, DAD4, PAC2, TAF4, RPS10B, SDO1, MRPL7, RPS14A, RPF1, TAZ1, RPS26B, RPS26A, MRT4, SGO1, RPS15, RRN11, VOA1, IPI3
maturation of LSU-rRNA from tricistronic rRNA transcript (SSU-rRNA, 5.8S rRNA, LSU-rRNA)	8	190	47	5557	0.0152523	RPL35A, NOP12, SSF1, RPL37B, NOP53, RPL37A, RPF1, NSA2
macromolecule methylation	14	190	145	5557	0.0197582	RMT2, RRP36, UTP18, SNU13, DIM1, RPS14A, NOC4, SWD3, EFM4, UTP13, EFM6, NCL1, GCD10, TRM82
rRNA-containing ribonucleoprotein complex export from nucleus	9	190	64	5557	0.0217244	RPS26B, ARB1, RPS26A, RPS10B, RPS15, NOP53, ECM1, RPF1, BUD20
methylation	15	190	171	5557	0.030901	YGR283C, RMT2, RRP36, UTP18, SNU13, DIM1, RPS14A, NOC4, SWD3, EFM4, UTP13, EFM6, NCL1, GCD10, TRM82
ribosomal large subunit assembly	7	190	41	5557	0.0384561	RPL12A, SSF1, MRT4, MRPL7, BRX1, IPI3, RPF1
endonucleolytic cleavage of tricistronic rRNA transcript (SSU-rRNA, 5.8S rRNA, LSU-rRNA)	8	190	55	5557	0.0386997	RPS27B, ESF2, RPL37B, UTP18, RPL37A, NOC4, RPS21B, UTP13
ribosomal small subunit assembly	6	190	29	5557	0.0424635	RPS27B, ESF2, RPS10B, RPS11A, RPS15, RPS14A
maturation of 5.8S rRNA from tricistronic rRNA transcript (SSU-rRNA, 5.8S rRNA, LSU-rRNA)	10	190	89	5557	0.0490334	ESF2, RPL37B, RRP6, UTP18, RPL37A, NOC4, RPS21B, RPF1, UTP13, NSA2
KEGG Pathway	Count	List Total	Pop Hits	Pop Total	FDR	Genes
ribosome	30	85	181	2194	2.45329e-11	RPS11A, RPL20A, RPL34B, RPL26B, RPL12A, RPS27B, RPL9A, RPL32, RPP2A, MRPL32, RPS25B, RPL35A, RPL37B, RPS10B, RPL2B, MRPL7, RPS14A, RPL31A, RPL33A, RPL29, RPS16B, RPL31B, MRPL24, RPS26B, RPS26A, RPS15, RPS12, RPL37A, RPS21B, RPS22A
BROWN MODULE
GO Term	Count	List Total	Pop Hits	Pop Total	FDR	Genes
cytoplasmic translation	83	779	189	5557	1.34584e-22	RPS8A, RPS8B, RPL36A, RPS17B, RPL36B, RPS17A, RPL22A, TAE1, RPL41A, RPL1B, RPS3, RPL9B, RPL12B, RPL15A, RPP2B, RPL10, RPL19B, RPL19A, TIF11, RPS7B, RPL21B, RPL21A, RPS9A, MRPL6, RPS0B, RPS0A, SKP1, RPL42B, TMA7, RPL16A, RPL11A, RPL16B, RPL11B, RPP1A, RPS4B, RPS13, TIF3, RPS21A, RPS22B, RPL20B, RPL24B, RPL27A, RPL24A, RPL38, RPS1A, RPS1B, RPL30, RPL17B, RPL43B, RPL14A, RPL17A, RPL14B, RPL3, RPS20,…
ribosome biogenesis	113	779	406	5557	1.03062e-12	RPS8A, RPS8B, LSM6, RVB2, RPL1B, MAK16, LSM5, RPL10, CBF5, LSM3, MAK11, RPS7B, RPS9A, RRP3, KRR1, RPS9B, RRP1, RRP4, SPB1, RPS0B, RPS0A, RPO26, MRM1, NOP1, NOP2, RSA3, MPP10, CKB2, RPS13, NOP9, PAF1, RPA43, MRPS18, RPC40, RRP45, RPL24B, RPL24A, RPS1A, RPS1B, EBP2, DRS2, RRP40, RPL17B, RPL17A, RPL3, TSR3, BCP1, RPS20, RPS19A, SLX9, TSR2, NOP10, ROK1, NOP14, NOP16, RPL6A, RPS28B, RPS28A, POP3, RPL6…
ribonucleoprotein complex biogenesis	130	779	502	5557	3.40761e-12	RPS8A, RPS8B, LSM6, RVB2, RPL1B, RVB1, MAK16, LSM5, RPL10, CBF5, LSM3, BRR1, MAK11, RPS7B, RPS9A, KRR1, RRP3, RPS9B, RRP1, RRP4, SPB1, RPS0B, RPS0A, RPO26, MRM1, NOP1, NOP2, RSA3, MPP10, CKB2, RPS13, NOP9, PAF1, RPA43, MRPS18, RPC40, RRP45, RPL24B, RPL24A, RPS1A, RPS1B, EBP2, DRS2, RRP40, RPL17B, RPL17A, RPL3, ISY1, TSR3, BCP1, RPS20, RPS19A, SLX9, DIB1, TSR2, SAD1, NOP10, TMA22, ROK1, NOP14, NOP…
rRNA processing	80	779	280	5557	2.40108e-09	RPS8A, RPS8B, GAR1, LSM6, RVB2, RPL1B, MAK16, CBT1, LSM5, LSM3, CBF5, RPS23A, RIO2, RPS23B, MAK11, RPS7B, RRP3, RPS9A, KRR1, RPS9B, RRP1, LOC1, RRP4, NIP7, SPB1, RPS0B, MPP6, FAP7, RPS0A, MRM1, BUD21, NOP1, NOP2, MPP10, CKB2, RPS13, SNU66, NOP9, PAF1, RPS21A, MRPS18, UTP5, RRP45, RPS1A, FCF2, RPS1B, EBP2, RPL30, RPL17B, RRP40, RPL17A, TSR3, RPS20, SLX9, RRP14, RRP12, RRP17, HCR1, TSR2, RLP7, RPS1…
ribosomal small subunit biogenesis	49	779	143	5557	2.64581e-08	RPS8A, MRPS18, RPS8B, RPS17B, RPS17A, UTP5, LSM6, FCF2, RPS1A, RPS1B, DRS2, TSR3, RPS23A, RIO2, RPS20, RPS23B, SLX9, RPS19A, RPS7B, RRP14, RRP3, RPS9A, KRR1, RPS9B, RRP12, LOC1, HCR1, TSR2, RPS0B, RPS14B, RPS0A, FAP7, RPS7A, NOP14, ROK1, RPS6B, BUD21, RSM7, MPP10, RPS28B, RPS28A, RPS13, NOP9, FAF1, RPS24A, RPS24B, RPS18A, RPS18B, RPS21A
ncRNA processing	98	779	400	5557	1.50305e-07	RPS8A, RPS8B, THG1, GAR1, LSM6, RVB2, RPL1B, BUD32, MAK16, CBT1, TAN1, LSM5, KAE1, TCD1, LSM3, CBF5, RIO2, RPS23A, RPS23B, MAK11, RPS7B, RRP3, RPS9A, KRR1, RPS9B, RRP1, LOC1, RRP4, NIP7, SPB1, RPS0B, MPP6, FAP7, RPS0A, CGI121, RPR2, MRM1, BUD21, NOP1, NOP2, MPP10, CKB2, RPS13, GCD14, NOP9, SNU66, PAF1, RPS21A, RTT10, MRPS18, PUS2, UTP5, RRP45, TYW3, POA1, TRM9, RPS1A, FCF2, RPS1B, LHP1, EBP2, RPL…
maturation of SSU-rRNA	41	779	115	5557	2.02488e-07	RPS8A, MRPS18, RPS8B, UTP5, LSM6, FCF2, RPS1A, RPS1B, TSR3, RPS23A, RIO2, RPS20, RPS23B, SLX9, RRP3, RPS9A, KRR1, RPS9B, RRP12, LOC1, HCR1, TSR2, RPS0B, RPS14B, RPS0A, FAP7, NOP14, ROK1, RPS6B, BUD21, MPP10, RPS28B, RPS28A, RPS13, NOP9, FAF1, RPS24A, RPS24B, RPS18A, RPS18B, RPS21A
maturation of SSU-rRNA from tricistronic rRNA transcript (SSU-rRNA, 5.8S rRNA, LSU-rRNA)	37	779	104	5557	1.27697e-06	RPS8A, MRPS18, RPS8B, UTP5, FCF2, RPS1A, RPS1B, RPS23A, RIO2, RPS20, RPS23B, SLX9, KRR1, RPS9A, RRP3, RPS9B, RRP12, HCR1, LOC1, TSR2, RPS0B, RPS0A, RPS14B, FAP7, NOP14, ROK1, RPS6B, BUD21, MPP10, RPS13, NOP9, FAF1, RPS24A, RPS24B, RPS18A, RPS18B, RPS21A
ncRNA metabolic process	115	779	515	5557	1.64925e-06	RPS8A, RPS8B, LSM6, RVB2, RPL1B, THS1, MAK16, TAN1, LSM5, KAE1, TCD1, LSM3, CBF5, MAK11, RPS7B, RPS9A, RRP3, KRR1, RPS9B, RRP1, RRP4, SPB1, RPS0B, RPS0A, RPO26, MRM1, NOP1, NOP2, MPP10, CKB2, RPS13, NOP9, RRN10, PAF1, RPA43, MRPS18, RPC40, PUS2, RRP45, HTS1, RPS1A, RPS1B, LHP1, DTD1, EBP2, RRP40, RPL17B, RPL17A, TSR3, RPS20, QRI7, SLX9, TSR2, YNL040W, NOP10, ROK1, NOP14, NOP16, RPS28B, RPS28A, PO…
RNA processing	123	779	582	5557	1.32572e-05	RPS8A, RPS8B, LSM6, RVB2, RPL1B, LEA1, MSS18, MAK16, TAN1, LSM5, KAE1, TCD1, LSM3, CBF5, SNT309, BRR1, MAK11, RPS7B, PAN2, RPS9A, KRR1, RRP3, RPS9B, RRP1, RRP4, SPB1, RPS0B, RPS0A, MRM1, NOP1, NOP2, MPP10, CKB2, RPS13, NOP9, PAF1, MRPS18, PUS2, RRP45, RPS1A, RPS1B, LHP1, EBP2, RRP40, RPL17B, RPL17A, ISY1, TSR3, MAK31, RPS20, QRI7, SLX9, SPP2, DIB1, TSR2, ABD1, SAD1, NOP10, ROK1, NOP14, NOP16, PRP…
cellular component biogenesis	221	779	1230	5557	0.000149275	SRB2, SWM1, MIX14, LSM6, RPL1B, ARC19, ATP4, MAK16, LSM5, RPL10, ATP23, LSM3, VMA22, BRR1, MAK11, ATP20, KRR1, SPB1, RPS0B, RPS0A, MED11, SKP1, RPO26, MRM1, KCC4, NOP1, NOP2, MPP10, RPS13, ATP10, NOP9, RLF2, RPC40, RRP45, GIC2, RPS1A, VPS75, RPS1B, EBP2, RRP40, RPL17B, DYN2, RPL17A, TIM21, ISY1, SAR1, BCP1, RPS20, RPS19A, EXO70, NOP10, NOP14, NOP16, POP3, POP5, ADD66, RPS18A, DBP7, RPS18B, POP8, …
organonitrogen compound biosynthetic process	206	779	1157	5557	0.000672682	MRPL40, BNA6, ADE1, ATP17, ATP16, HIS1, RPL1B, YMC2, ATP4, RPL15A, RPP2B, MRPL37, RPL10, ADE8, LCB2, MRPL39, ATP7, UTR4, ADE2, ATP5, MRPL35, ATP20, MRPL51, MRPL50, RIB4, RIB3, RIB5, RPS0B, RPS0A, SKP1, RPL16A, RPL16B, RPP1A, RPS13, BNA1, GCD2, HTS1, RPS1A, CDC36, SER2, RPS1B, SER3, DTD1, AEP2, RPL17B, RPL43B, CDD1, SNO3, RPL17A, RPS20, RBG1, RPS19A, FLX1, ODC2, RPL18A, RPL18B, RPS18A, RPS18B, APT…
ribonucleoprotein complex assembly	48	779	190	5557	0.000753514	MRPS18, RPS17B, RPS17A, YJU2, RPL24B, RVB2, RPL38, RPL24A, YSF3, RVB1, RPL12B, PRP6, DRS2, SUI3, ISY1, LSG1, RPL3, RPL10, LSM3, BRR1, TAH1, TIF11, RPS19A, MAK11, DIB1, HCR1, NIP7, RPS0B, RPS14B, RPS0A, RPL25, SAD1, TMA22, RPL11A, NOP2, RSM7, RPL11B, PRP21, RSA3, RPS28B, IST3, RPL6A, KIN28, RPS28A, SNU66, TIF3, RPL6B, TMA20
macromolecular complex assembly	122	779	627	5557	0.00103661	CLC1, SLD2, SRB2, CMC2, CMC1, MIX14, GIM3, GIM4, RVB2, ARC19, RVB1, IMP1, ATP4, BDF2, RPL10, ATP23, LSM3, VMA22, BRR1, TRS33, MAK11, SCM3, POC4, ATP20, RPS0B, MED11, RPS0A, SKP1, KCC4, SPC19, VMA2, NOP2, PFY1, RSA3, VMA9, ATP10, TRS20, RLF2, MRPS18, SHU1, RPL24B, RPL24A, VPS75, SPC24, DRS2, DYN2, TIM21, RPL3, ISY1, SAR1, TAF9, RPS19A, DIB1, EXO70, SAD1, TMA22, COA6, PRP21, RPS28B, RPL6A, NAP1, RP…
ribosome assembly	25	779	79	5557	0.00219594	MRPS18, RPS17B, RPS17A, NIP7, RPS0B, RPL24B, RPS0A, RPS14B, RPL24A, RPL25, RPL12B, DRS2, RPL11A, RSM7, RPL11B, RSA3, RPL3, RPS28B, LSG1, RPL6A, RPS28A, RPL10, RPL6B, RPS19A, MAK11
cellular macromolecular complex assembly	108	779	553	5557	0.00266115	SLD2, SRB2, CMC2, CMC1, MIX14, GIM3, GIM4, RVB2, ARC19, RVB1, IMP1, RPL10, LSM3, ATP23, VMA22, BRR1, MAK11, SCM3, POC4, RPS0B, MED11, RPS0A, SKP1, KCC4, SPC19, VMA2, NOP2, PFY1, RSA3, ATP10, RLF2, MRPS18, SHU1, RPL24B, RPL24A, VPS75, SPC24, DRS2, DYN2, TIM21, RPL3, ISY1, TAF9, RPS19A, DIB1, EXO70, SAD1, TMA22, COA6, PRP21, RPL6A, RPS28B, NAP1, RPS28A, RPL6B, ADD66, FMP25, TMA20, RPS17B, COX12, RP…
protein localization to endoplasmic reticulum	19	779	53	5557	0.00324998	SRP14, SRP54, ERP2, ERP1, CUE1, EGD1, BTT1, SEC72, SPC2, SPC3, SPC1, SEC63, EMP24, SEC66, GET4, SBH2, EGD2, ERD2, SEC11
ribonucleoprotein complex subunit organization	48	779	202	5557	0.00371273	MRPS18, RPS17B, RPS17A, YJU2, RPL24B, RVB2, RPL38, RPL24A, YSF3, RVB1, RPL12B, PRP6, DRS2, SUI3, ISY1, LSG1, RPL3, RPL10, LSM3, BRR1, TAH1, TIF11, RPS19A, MAK11, DIB1, HCR1, NIP7, RPS0B, RPS14B, RPS0A, RPL25, SAD1, TMA22, RPL11A, NOP2, RSM7, RPL11B, PRP21, RSA3, RPS28B, IST3, RPL6A, KIN28, RPS28A, SNU66, TIF3, RPL6B, TMA20
organonitrogen compound metabolic process	240	779	1416	5557	0.0038545	MRPL40, BNA6, ADE1, ATP17, ATP16, HIS1, RPL1B, SPC2, SPC3, HPA3, SPC1, YMC2, ATP4, RPL15A, RPP2B, GCV3, RPL10, MRPL37, MRPL39, GCV1, LCB2, ADE8, ATP7, UTR4, ADE2, ATP5, ATP20, MRPL35, MRPL51, MRPL50, RIB4, RIB3, RIB5, RPS0B, RPS0A, SKP1, PAN6, RPL16A, RPL16B, RPP1A, RPS13, BNA1, GCD2, HTS1, RPS1A, CDC36, SER2, RPS1B, RPE1, SER3, DTD1, AEP2, TPI1, ALD4, RPL17B, RPL43B, CDD1, SNO3, RPL17A, RPS20, R…
mitochondrial respiratory chain complex IV assembly	11	779	22	5557	0.00634771	CMC1, COX12, MIX14, COA3, RCF1, COA6, PET191, COX20, TIM21, COX17, PET100
cytochrome complex assembly	15	779	38	5557	0.00647248	COX12, CMC1, MIX14, COA3, RCF1, COX20, CBT1, COA6, PET191, TIM21, COX17, FMP25, MZM1, SCO2, PET100
respiratory chain complex IV assembly	12	779	26	5557	0.00692908	CMC1, COX12, MIX14, COA3, RCF1, COA6, PET191, COX20, TIM21, COX17, SCO2, PET100
vacuolar acidification	12	779	27	5557	0.0102168	VMA2, MEH1, VMA4, VMA6, VMA9, VMA8, VPH2, VMA11, VMA22, SKP1, VMA16, VMA1
peptide metabolic process	150	779	845	5557	0.0133403	MRPL40, RPS8A, RPS8B, RPL36A, RPL36B, TAE1, PET9, RPL1B, SPC2, SPC3, PET8, SPC1, YMC2, RPL9B, IMP1, RPL15A, THS1, RPP2B, RPL10, MRPL37, MRPL39, MRPL35, RPS7B, RPS9A, CTP1, RPS9B, MRPL51, MRPL50, MHR1, RPS0B, RPS0A, SKP1, TMA7, RPL16A, RPL16B, RPP1A, TUF1, RPS13, MRPS18, MRPS16, MRPS12, RPL24B, GCD2, HTS1, RPL24A, RPS1A, CDC36, RPS1B, DTD1, AEP2, RPL17B, RPL43B, RPL17A, RPL3, RPS20, RBG1, RPS19A, …
establishment of protein localization to endoplasmic reticulum	15	779	41	5557	0.01565	SRP14, SRP54, CUE1, EGD1, BTT1, SEC72, SPC2, SPC3, SPC1, SEC63, GET4, SEC66, SBH2, EGD2, SEC11
ribosomal large subunit biogenesis	31	779	121	5557	0.0172357	RPL24B, RPL1B, RPL24A, EBP2, RPL12B, RPL17B, MAK16, RPL14A, RPL14B, RPL17A, RPL3, LSG1, RPL10, MAK11, RRP14, LOC1, RLP7, NIP7, SPB1, RPL33B, RPL25, NOC2, RPL11A, NOP2, RPL11B, RSA3, NOP16, RPL6A, RPL6B, DBP7, DBP9
translation	142	779	800	5557	0.0189314	MRPL40, RPS8A, RPS8B, RPL36A, RPL36B, TAE1, PET9, RPL1B, PET8, YMC2, RPL9B, RPL15A, THS1, RPP2B, RPL10, MRPL37, MRPL39, MRPL35, RPS7B, RPS9A, CTP1, RPS9B, MRPL51, MRPL50, MHR1, RPS0B, RPS0A, SKP1, TMA7, RPL16A, RPL16B, RPP1A, TUF1, RPS13, MRPS18, MRPS16, MRPS12, RPL24B, GCD2, HTS1, RPL24A, RPS1A, CDC36, RPS1B, DTD1, AEP2, RPL17B, RPL43B, RPL17A, RPL3, RPS20, RBG1, RPS19A, YMR31, SUP45, FLX1, MRPS…
mitochondrial respiratory chain complex assembly	15	779	42	5557	0.0204621	CMC2, COX12, CMC1, MIX14, COA3, RCF1, COX20, IMP1, COA6, PET191, TIM21, COX17, FMP25, MZM1, PET100
cellular nitrogen compound metabolic process	420	779	2717	5557	0.0280927	BNA6, LSM6, RPL1B, MSS18, ATP4, MAK16, LSM5, RPL10, TCD1, LSM3, SNT309, ATP7, ATP5, MAK11, KRR1, CSM3, RIB4, RIB3, RIB5, RPS0B, RPS0A, MED11, SKP1, MRM1, RAD3, MPP10, HTA2, RPS13, SRL2, BNA1, PUS2, RPS1A, VPS75, RPS1B, DTD1, EBP2, AEP2, RPL43B, CDD1, SNO3, ISY1, MAK31, QRI1, RPS20, RBG1, QRI7, SUT2, RPS19A, SPP2, ABD1, ODC2, FYV6, COX6, POP3, POP5, RPS18A, RPS18B, COX9, POP8, APE1, GAR1, EFB1, MR…
mitochondrial respiratory chain complex IV biogenesis	12	779	30	5557	0.0284712	CMC1, COX12, MIX14, COA3, RCF1, COA6, PET191, COX20, TIM21, PET122, COX17, PET100
rRNA export from nucleus	9	779	18	5557	0.0297503	RPS0B, RPS28B, RPS28A, RPS0A, RNA1, RPS18A, RPS18B, RPS19A, RPS3
cellular amide metabolic process	155	779	894	5557	0.0311646	RPS8A, MRPL40, RPS8B, RPL36A, RPL36B, TAE1, PET9, RPL1B, SPC2, SPC3, PET8, SPC1, YMC2, RPL9B, IMP1, RPL15A, THS1, RPP2B, RPL10, MRPL37, MRPL39, CBF1, MRPL35, RPS7B, RPS9A, CTP1, RPS9B, MRPL51, MRPL50, GPM1, MHR1, RPS0B, RPS0A, SKP1, TMA7, RPL16A, RPL16B, RPP1A, TUF1, RPS13, MRPS18, MRPS16, MRPS12, RPL24B, GCD2, HTS1, RPL24A, RPS1A, CDC36, RPS1B, DTD1, AEP2, RPL17B, RPL43B, RPL17A, RPL3, RPS20, RB…
amide biosynthetic process	144	779	825	5557	0.0361077	MRPL40, RPS8A, RPS8B, RPL36A, RPL36B, TAE1, PET9, RPL1B, PET8, YMC2, RPL9B, RPL15A, THS1, RPP2B, RPL10, MRPL37, MRPL39, CBF1, MRPL35, RPS7B, RPS9A, CTP1, RPS9B, MRPL51, MRPL50, MHR1, RPS0B, RPS0A, SKP1, TMA7, RPL16A, RPL16B, RPP1A, TUF1, RPS13, MRPS18, MRPS16, MRPS12, RPL24B, GCD2, HTS1, RPL24A, RPS1A, CDC36, RPS1B, DTD1, AEP2, RPL17B, RPL43B, RPL17A, RPL3, RPS20, RBG1, RPS19A, YMR31, SUP45, FLX1…
protein targeting to ER	14	779	40	5557	0.0391323	SEC66, GET4, SRP14, SRP54, SBH2, EGD1, BTT1, EGD2, SPC2, SEC72, SPC3, SEC11, SPC1, SEC63
nitrogen compound metabolic process	448	779	2928	5557	0.0397531	BNA6, LSM6, RPL1B, HPA3, MSS18, ATP4, MAK16, GCV3, LSM5, RPL10, TCD1, LSM3, SNT309, GCV1, ATP7, ATP5, MAK11, KRR1, CSM3, RIB4, RIB3, RIB5, RPS0B, RPS0A, MED11, SKP1, MRM1, RAD3, MPP10, HTA2, RPS13, SRL2, BNA1, PUS2, RPS1A, VPS75, SER2, DTD1, SER3, RPS1B, EBP2, AEP2, RPL43B, CDD1, SNO3, ISY1, MAK31, QRI1, RPS20, RBG1, QRI7, SUT2, SPP2, RPS19A, ABD1, ODC2, FYV6, COX6, POP3, POP5, RPS18A, COX9, RPS1…
cellular component organization or biogenesis	403	779	2611	5557	0.0468939	PCL1, LSM6, RPL1B, HPA3, SNL1, ARC19, EMP46, ATP4, MAK16, SIW14, LSM5, RPL10, LSM3, VMA22, MAK11, KRR1, MST28, CSM3, ECM10, LNP1, CHZ1, FPS1, RPS0B, VTC1, RPS0A, MED11, SKP1, MRM1, RAD3, MPP10, HTA2, RPS13, RLF2, SPO7, RPS1A, VPS75, RPS1B, EBP2, AEP2, TIM21, ISY1, SAR1, RPS20, QRI7, RPS19A, APQ12, TIM10, SRN2, POP3, TIM12, POP5, TIM17, RPS18A, RPS18B, POP8, YPT10, GAR1, UBC7, RDI1, MTR2, FIN1, PA…
KEGG Pathway	Count	List Total	Pop Hits	Pop Total	FDR	Genes
ribosome	89	350	181	2194	1.19994e-26	MRPL40, RPS8A, RPS8B, RPL36A, RPS17B, RPL36B, RPS17A, RPL22A, MNP1, RPL41A, RPL1B, RPS3, RPL9B, RPL12B, RPL15A, RPP2B, RPL10, RPL19B, RPS23A, RPL19A, RPS23B, RPS7B, RPL21B, RPL21A, RPS9A, RPS9B, MRPL6, RPS0B, RPS0A, MRPL9, MRPS5, RPL42B, RPL16A, RPL11A, RPL16B, RSM7, RPL11B, RPP1A, RPS4B, RPS13, MRP2, RPS21A, RPS22B, MRPS18, MRPS16, RPL20B, MRPS12, RPL24B, RPL27A, RPL24A, RPL38, RPS1A, RPS1B, MRP…
TURQUOISE MODULE
GO Term	Count	List Total	Pop Hits	Pop Total	FDR	Genes
single-organism process	257	349	3495	5557	0.000154962	APP1, ECM22, VPS54, MDY2, YOL162W, NMA111, SPC105, YOL163W, LCB5, STR3, AFR1, ROG3, CTH1, HFM1, PAN1, VIP1, ALR1, MET32, SUT1, PSK2, YKR075C, VTC3, PBN1, BEM4, SEO1, KAP95, GAC1, MBR1, HVG1, GSM1, AGP3, PGM1, PCL9, BNA3, SCC2, BTN2, PHM7, SUC2, DUG3, OPT1, OPT2, PIN3, MPS1, MGA1, GIT1, PUT3, BRO1, SGA1, SMP1, GAS3, ECM3, SSA3, GAS5, SSA4, JEN1, RPT2, MKC7, YMR085W, RPT3, RPT5, SIR3, MCT1, GIS3, P…
response to stress	80	349	802	5557	0.00022335	ASM4, ECM22, SIS1, YRR1, GSH1, RAD7, NMA111, LCB5, SOH1, VHR1, TAH11, HBN1, SGT2, ZPR1, HTB1, RPN4, IML2, MYO5, IML1, PAU3, SSK1, SUT1, YKR075C, RPO21, MMS22, PBN1, RAD52, DRE2, CST9, GAC1, BUD25, CTT1, GRR1, UBC5, NUP100, PAU4, FRT2, SCC2, CIN5, IQG1, SEN1, THI4, TRR1, SSL2, DSK2, SAN1, HSP30, HSP31, HAL1, CTA1, WSC4, XBP1, PAU18, SLT2, FES1, ZWF1, YJL144W, SSM4, AHA1, PRB1, SMP1, TAX4, YDJ1, AS…
sulfur compound metabolic process	22	349	128	5557	0.000646525	MET17, THI4, MET16, SNZ1, MET32, DUG2, GSH1, DUG3, OPT1, GTT2, DRE2, MET1, YML082W, JLP1, YAH1, STR3, BDS1, MET8, MHT1, MET10, CYS3, MET5
response to stimulus	112	349	1271	5557	0.000712665	SKG3, ECM22, YRR1, OAF3, MDY2, RAD7, YHR022C, NMA111, LCB5, SOH1, AFR1, HTB1, ROG3, RPN4, MYO5, PAU3, SUT1, YKR075C, PTR3, RPO21, MMS22, VTC3, PBN1, BEM4, CST9, GAC1, GSM1, GRR1, PAU4, FRT2, SCC2, CIN5, IQG1, TRR1, HSP30, HSP31, PTK2, CTA1, PTK1, PRR1, BDS1, PAU18, FES1, CRS5, BRO1, PRB1, SMP1, PDE1, CUR1, RSC1, SSA4, RPT2, RPT3, MKC7, RPT5, CTK1, EAF1, COS111, WAR1, GIS3, ASM4, PIP2, SIS1, SPI1,…
response to abiotic stimulus	27	349	193	5557	0.00257095	ASM4, IQG1, CIN5, SPI1, HSP30, NMA111, HAL1, WSC4, LCB5, SLT2, SGT2, YJL144W, AHA1, MYO5, SSK1, SMP1, YDJ1, HAL9, CUR1, HSP82, SSA4, GAC1, CTT1, UBC5, WAR1, NUP100, FRT2
methionine biosynthetic process	11	349	42	5557	0.00342625	THR1, MET17, MET16, MET1, YML082W, STR3, MET8, MHT1, MET10, CYS3, MET5
single-organism cellular process	237	349	3266	5557	0.00367391	APP1, VPS54, ECM22, MDY2, YOL162W, NMA111, SPC105, YOL163W, LCB5, STR3, AFR1, ROG3, CTH1, HFM1, PAN1, VIP1, ALR1, MET32, PSK2, YKR075C, VTC3, PBN1, BEM4, SEO1, KAP95, GAC1, MBR1, HVG1, GSM1, AGP3, PGM1, PCL9, BNA3, SCC2, SUC2, DUG3, OPT1, OPT2, PIN3, MPS1, GIT1, PUT3, SGA1, SMP1, GAS3, ECM3, SSA3, SSA4, GAS5, RPT2, JEN1, MKC7, YMR085W, RPT3, RPT5, SIR3, MCT1, GIS3, PHO2, AIM44, CYK3, PIP2, ATG32,…
cysteine biosynthetic process	7	349	18	5557	0.00975487	MET17, MET16, YML082W, STR3, MET10, CYS3, MET5
aspartate family amino acid biosynthetic process	12	349	59	5557	0.0157677	THR1, MET17, LYS1, MET16, MET1, YML082W, STR3, MET8, MHT1, MET10, CYS3, MET5
proteasome assembly	9	349	34	5557	0.0162215	RPT2, RPT3, RPN11, RPT5, PBA1, HSP82, PRE4, ECM29, RPN6
mitotic cytokinetic process	7	349	22	5557	0.0313361	AIM44, CYK3, INN1, SLT2, CHS1, RGL1, REF2
cellular response to stimulus	92	349	1103	5557	0.032871	ASM4, SKG3, PIP2, SIS1, YRR1, OAF3, MDY2, RAD7, YHR022C, NMA111, DDI2, LCB5, SOH1, VHR1, TAH11, HBN1, AFR1, ZPR1, HTB1, ROG3, RPN4, IML2, IML1, SSK1, SUT1, YKR075C, RPO21, MMS22, VTC3, PBN1, RAD52, DRE2, BEM4, CST9, BUD25, CTT1, GSM1, GRR1, UBC5, VHS1, NUP100, FRT2, SCC2, IQG1, SEN1, TRR1, SSL2, DSK2, KIN4, SAN1, HSP30, HSP31, PTK2, PTK1, XBP1, PRR1, PDR1, BDS1, SLT2, FES1, ZWF1, YJL144W, SSM4, A…
aspartate family amino acid metabolic process	14	349	84	5557	0.0337098	MET17, MET16, THR1, LYS1, MET1, YML082W, XBP1, STR3, MHT1, MET8, MET10, SPS100, CYS3, MET5
response to heat	13	349	75	5557	0.0372169	ASM4, AHA1, YDJ1, CUR1, HSP30, SSA4, NMA111, GAC1, WSC4, LCB5, UBC5, SGT2, NUP100
protein catabolic process	32	349	291	5557	0.0387635	YPS7, SIS1, DSK2, RMD5, RAD7, SAN1, NMA111, UBX7, FES1, RPN4, UBX6, UBX5, RPN6, SSM4, BRO1, FYV10, PRB1, MGR1, YDJ1, YKR075C, ASK10, PBN1, SSA3, UBP5, RPT2, RPT3, MKC7, RPN11, RPT5, STP22, GRR1, PRE4
regulation of cellular process	128	349	1651	5557	0.049588	SKG3, LEU3, ECM22, YRR1, OAF3, CAF130, PNC1, YHR022C, SPC105, LCB5, SOH1, AFR1, HTB1, ROG3, RPN4, ORC2, CTH1, VIP1, FYV10, MET32, PSK2, SUT1, VTC3, AHC1, BEM4, KAP95, GAC1, GSM1, YAK1, HTZ1, GRR1, PCL9, CIN5, IQG1, TRR1, TPD3, OPT2, PIN3, HYM1, PTK2, STP2, PTK1, PRR1, RCK1, FES1, MPS1, MGA1, PUT3, BRO1, NIS1, SMP1, TAF8, PDE1, CUR1, PBP1, LRS4, RSC1, SET2, RPT2, RPT3, MKC7, CSR2, RPT5, EAF1, CTK1…
KEGG Pathway	Count	List Total	Pop Hits	Pop Total	FDR	Genes
sulfur metabolism	6	108	14	2194	0.00359968	MET17, MET16, YML082W, CYC7, MET10, MET5
